# Supplementary material for: Widespread presence of "bacterial-like" PPP phosphatases in eukaryotes
Source: BMC Evol Biol. 2004 Nov 19;4:47. doi: 10.1186/1471-2148-4-47 (PMC535813; doi:10.1186/1471-2148-4-47)
Supplement: Additional File 1 — Neighbor-Net analysis of the conserved N-terminal subdomains (starting 5 amino acid residues before conserved GDXHG and ending 25 residues after GNH(E/D) of 104 bacterial, archaeal and eukaryotic PPP phosphatases. This version of Figure 4 is the original SplitsTree file that can be viewed using SplitsTree, freely available for download (see Methods). Bootstrap values (out of 100 resamplings) are shown and can be highlighted by selecting corresponding alternative splits. The file also contains the alignment used for the analysis (Input). [file 1471-2148-4-47-S1.nex]

#nexus

BEGIN Taxa;
DIMENSIONS ntax=104;
TAXLABELS
[1] '1'
[2] '2'
[3] '3'
[4] '4'
[5] '5'
[6] '6'
[7] '7'
[8] '8'
[9] '9'
[10] '10'
[11] '11'
[12] '12'
[13] '13'
[14] '14'
[15] '15'
[16] '16'
[17] '17'
[18] '18'
[19] '19'
[20] '20'
[21] '21'
[22] '22'
[23] '23'
[24] '24'
[25] '25'
[26] '26'
[27] '27'
[28] '28'
[29] '29'
[30] '30'
[31] '31'
[32] '32'
[33] '33'
[34] '34'
[35] '35'
[36] '36'
[37] '37'
[38] '38'
[39] '39'
[40] '40'
[41] '41'
[42] '42'
[43] '43'
[44] '44'
[45] '45'
[46] '46'
[47] '47'
[48] '48'
[49] '49'
[50] '50'
[51] '51'
[52] '52'
[53] '53'
[54] '54'
[55] '55'
[56] '56'
[57] '57'
[58] '58'
[59] '59'
[60] '60'
[61] '61'
[62] '62'
[63] '63'
[64] '64'
[65] '65'
[66] '66'
[67] '67'
[68] '68'
[69] '69'
[70] '70'
[71] '71'
[72] '72'
[73] '73'
[74] '74'
[75] '75'
[76] '76'
[77] '77'
[78] '78'
[79] '79'
[80] '80'
[81] '81'
[82] '82'
[83] '83'
[84] '84'
[85] '85'
[86] '86'
[87] '87'
[88] '88'
[89] '89'
[90] '90'
[91] '91'
[92] '92'
[93] '93'
[94] '94'
[95] '95'
[96] '96'
[97] '97'
[98] '98'
[99] '99'
[100] '100'
[101] '101'
[102] '102'
[103] '103'
[104] '104'
;
END; [Taxa]

BEGIN Characters;
DIMENSIONS nchar=105;
FORMAT
	datatype=PROTEIN
	missing=?
	gap=-
	symbols="a r n d c q e g h i l k m f p s t w y v z"
	labels
	no transpose
	interleave
;
MATRIX
'1'    qkprtvicvgdihgnisklnklwlnlqsdiqns------------dfssalviflgdycd
'2'    qkprtvicvgdihgyisklnnlwlnlqsaidps------------dfssalviflgdycd
'3'    leerlvicigdihghisklqnlwsnlesqinpp------------qfnaalviflgdycd
'4'    tkpkvvicigdihgyitklqnlwsnlqtlipps------------dfhyariiflgdycd
'5'    tkprvvccigdihgyitklqnlwsnlescvnps------------dfetaliiflgdycd
'6'    akprlvicigdihgyitklqnlwsnletqfdpq------------hfnaatiiflgdycd
'7'    tqprtiicigdihgyitklqnlwsnlshtipps------------ifstatiiflgdycd
'8'    pesrviccigdihgfitklqnlwsnlehsidps------------hfqtatiiflgdycd
'9'    pktravicvgdihgfitklqslwknlegsldrs------------efetatliflgdycd
'10'   spprtvicvgdvhgyickleslwanlqaalpad------------afaaalviflgdynd
'11'   appravicvgdvhgyiskleslwanlrsalpad------------afatalviflgdynd
'12'   ppprvvicvgdvhgyiskleslwanlqsalppd------------afatalvvflgdycd
'13'   -emglticigdihgyidklervwmnlehelre-------------yfndstviflgdycd
'14'   evkrmticvgdihghldrlkalwrnlelklgse------------vfasstviflgdynd
'15'   ---mrlyaigdvhgrldllaamhqrieselewkpv-----------rdwr-vihlgdyvd
'16'   pptfpiyaigdvhgsldlllqaerkiladlepdps-----------pal--vvllgdyvd
'17'   psgtrvyaigdihgrldlldellarvcddagesp------------asrvvvvflgdlid
'18'   psgvrvyaigdihgqidaldrlhdlivrdaaaeags----------arrfliiylgdyvd
'19'   ppstrlyavgdihgrddllerlmariledgragap-----------err-vvvflgdyvd
'20'   pdglriyavgdvhgradlmerlf-rlidddlakrp-----------vvrpvcvflgdyid
'21'   tggrvlyaigdvhgrldlldgligrmtddyralgr-----------edppvlimlgdyvd
'22'   taetltyaigdihgcadlldrlleridshaagrak---------------klvflgdyid
'23'   pagrrvyaigdihgrldlfeqvlalideddarrgp------------aettlvllgdlid
'24'   nsrrftfavgdihgcleqleallasiesvvag-g----------------rvvflgdlvd
'25'   ---mrtiivgdihgcyeellqlltkaq------------------itkedclislgdivd
'26'   ---m-tyavgdihgcfyalksllek----lpls--------------eedelifmgdyvd
'27'   vsrmglwaigdihgclrplerliek----ispg--------------egdkliflgdyid
'28'   iplkrtfviadihgcykslkalvenq---lqpt--------------hedqfiflgdyid
'29'   skyrniwvvgdlhgcytnlmnkldtigf-----------------dnkkdllisvgdlvd
'30'   hqwrhiwlsgdihgcleqlrrklwhcrf-----------------dpwrdllisvgdvid
'31'   knwrhvwvvgdihgcfsmlmkrlrecrf-----------------dpqqdllvsvgdlid
'32'   vlyrhiwvvgdihgcysllltrlaqlnf-----------------spdtdllistgdnid
'33'   hhyrhiwvvgdihgeyqllqsrlhqlsf-----------------fpkidllisvgdnid
'34'   --mkrilvisdihgeiekfeqlleeaqy-----------------dakqdqlillgdyvd
'35'   wmynevfvvgdihgeykkfkeilkywd-------------------snrqqlillgdlcd
'36'   ---maryvvsdlhgcynkftellrlvrf------------------sdkdelyiigdifd
'37'   esfkqvfvvgdvhgcfeelmdllavakvkekdt----------------lkl-fvgdlvn
'38'   vrgknllivgdvhgcydetmalleiaqqrsshp----------------vevifvgdvvn
'39'   vkpgrlivvgdlhgtpelft-llerlsfrpsh-----------------dnlvlvgdlvn
'40'   nltgrlvvvgdihgclaqlqgllravsfkqgs-----------------dtlvavgdlvn
'41'   pcdyryiivgdvhgcpeqleelllkvefqqgk-----------------dclihvgdlvn
'42'   pregryiivgdvhgcvdqleqlvekvkyvkgk-----------------dclfiigdyvn
'43'   isarrliiigdvhglrgslealldavgfdksqg----------------devifvgdlvs
'44'   prakrlvivgdvhgqkteleallkkvkfereqg----------------dhlvlvgdmvn
'45'   hssrrlvivgdvhgckeeleklldkvsfqeer-----------------dhliftgdlie
'46'   dlnkeyvfvgdvhgnydefieliddkigglgen----------------itmillgdfih
'47'   vasipphaigdlqgccsplqtlltalpan--------------------aplrfvgdlvn
'48'   tsamahyaigdiqgcfdeltallgkigfn-----------------hgtdtlwltgdivn
'49'   ---matyligdvhgcydeliallhkveft-----------------pgkdtlwltgdlva
'50'   ---maydiisdihgcydemtaliqklgytikngvp---------vheegrvlvfagdltd
'51'   hehgpfdiigdihgccdeletllqqlgyekstgiedtiwnapiyyhpqgrkavflgdlvd
'52'   hltgpfdivgdihgcaaeletllgklgy---tdg----------vhpdgrtavfvgdlvd
'53'   elcgpfdfigdvhgcldelrelltclgyrvtddga---------vpppgrtavflgdlvd
'54'   tqeprriiigdvhgsfqallrllnrvrpdse------------------devyflgdlid
'55'   mpnprrivfgdvhghfdaltalfeaiapner------------------dgvyfvgdlid
'56'   qtsqrrivigdvhghyeglvtllaaiapggd------------------dqvyflgdlid
'57'   -mnqrriiigdihgnydglialldmvapgid------------------dmvyflgdlid
'58'   -mdsrliligdvhghyeglcrlldlvsptgs------------------drlyflgdlvd
'59'   aynqriiaigdlhgdidrlrstlraanvlekdvd--------awrkgctdvvvqlgnvvg
'60'   thagkivalsdvhgqfdvminllkahkiidannr----------wafgdghmvmtgdmfd
'61'   lgikkvvalsdvhgqydvlltllkkqkiidsdgn----------wafgeghmvmtgdifd
'62'   ygdypvaalsdfhgkydlmielltnnniidknkn----------wafgkghfvitgdifd
'63'   psadrlvaigdihgdlqkarqslmaaqvmdenn----------qwiggnttvvqvgdlld
'64'   psptrliaigdihgdfqkskesfklagliddhdk----------wcggsttvvqigdvld
'65'   ekperlvaigdlhgdleksreafkiaglidssdr----------wtggstmvvqvgdvld
'66'   pspsrliaigdlhgdlkkskealsiaglidssgn----------ytggsatvvqigdvld
'67'   yvtatgriigdlhgdldkavealklgrvisvsdege------vswvggdtvvvqlgdvld
'68'   fgfgyaltvgdlhgdlgkardalqlagvlssdgr--------dqwvgqdtvlvqvgdild
'69'   apdrriiavgdlhgdlpkarwalnmagvlssdgr--------dlwtggetvlvqlgdild
'70'   apgrrivavgdlhgdldkarcaletagvlssdgq--------slwiggetvlvqlgdild
'71'   apgrtilavgdlhgdlkqaryalemagvlssdgq--------dlwtggenvliqlgdild
'72'   apgrrilavgdlhgdlkqarsalemagvlssdgq--------dlwtggetvlvqlgdild
'73'   apgrrivavgdlhgdlnqtraalvmagllssesdg-------hvwtggqtvlvqvgdild
'74'   apgrrivavgdlhgdlhqtraalvmagvlsaesdc-------hvwtggqtvlvqvgdild
'75'   vegrqivvvgdlhgdlnqtlailkitglvddrqh----------wiggdsffvqlgdifd
'76'   aearrlvavgdlhgdyeqtvsvlrltrlidkrnh----------wigedallvqlgdild
'77'   tgvervvavgdvhgdvdalkevlrlaglidakdr----------wiggkthlvqtgdvpd
'78'   rtvavadlhgdldhalnvlsmasivsrtrsadha--------ytwigghdtlvstgdivd
'79'   kyptvvyaigdihgdfpnaldvlsaagvvspvfp--------hewtagnatlvqtgdvvd
'80'   nwkgrvlvigdihgdlkslitslflsgvinsnld----------wiakntlliqlgdvvd
'81'   kwngkiiaigdihgdieslklilrhsklidendn----------wignnvllvqngdvfd
'82'   qwnhkiiaigdihgdveslklilrhsnlidende----------wiaedvmlvqvgdild
'83'   kwehdlfsisdlhsdldalkktllteniideenn----------airenvfviitgdvld
'84'   kweydfysigdlhgdkdafirillnesiidienk----------virnnvltvitgdvld
'85'   tgqgplfvvgdvhgyldellaalrekglvddagq----------wcagtsrlwflgdftd
'86'   vparplwvvgdvhgahdklrallleagltdalgh----------wtggaahlvflgdyvd
'87'   veedvitvvgdvhadiealrkiereieg----------------------laiflgdyad
'88'   nlegkytavgdlhgdlatlelvlkeweg----------------------pylflgdyvd
'89'   idtepvmivgdihgnlqaleyviekree-----------------mnykn-flflgdyvd
'90'   lgagsvlvagdthgypevsrwvlglade-----------------lgvda-vvflgdyvd
'91'   skdtkliilgdvhgqlhdvlwlfnrfgi-----------------psstniyifngdiad
'92'   nqgskvvvvgdlhgqladllhilkecgm-----------------pnegtyyifngdfvd
'93'   -kdgvvvvvgdlhgqlhdllfifkergl-----------------pseqvkyvfngdfvd
'94'   spskevticgdlhgklddlflifykngl-----------------psernpyvfngdfvd
'95'   eedetlticgdvhgqyydllnimkingy-----------------pseknsylfngdfvd
'96'   ketekitvcgdthgqfydllnifelngl-----------------psetnpyifngdfvd
'97'   tpdvkisvcgdthgqfydvlnlfrkfgk-----------------vgpkhtylfngdfvd
'98'   hiqtpvtvvgdmhgqfhdmleifqiggp-----------------vpdtn-ylflgdyvd
'99'   evrcpvtvcgdvhgqfhdlmelfriggk-----------------spdtn-ylfmgdyvd
'100'  pvstpvtvcgdihgqfydlcelfrtggq-----------------vpdtn-yifmgdfvd
'101'  didapvtvcgdihgqffdlmklfevggs-----------------pantr-ylflgdyvd
'102'  eleaplkicgdihgqyydllrlfeyggf-----------------ppesn-ylflgdyvd
'103'  rlqapikvvgdvhgqfndllrilklsgv-----------------psdtn-ylflgdyvd
'104'  dsvsnvvvvgdihgqlhdllfllkdtgf-----------------pcqnrcyvfngdyvd

'1'    rgpetrkvidflislpekhpd---qthvflagnhdfafagflgll
'2'    rgpetrkvidflislpekhpd---qthvflagnhdfafsgflgll
'3'    rgpdtkrvidflvslpskypn---qnhvflagnhdlgfaaflglv
'4'    rgphtrevldflialpskypn---qshvflagnhdfafaaflgai
'5'    rgpetskvvdflislpskypk---qshvflcgnhdfafgaflgvl
'6'    rgpdtkkvldflidlpsrypn---qkhvflsgnhdfafaafvgvl
'7'    rgpktrevldflislptrypn---qrhvflagnhdfafaaflrll
'8'    rgphtrevldflialpsrypn---qrhvflsgnhdfafaaflhll
'9'    rgpatrqvidflislpsrypr---qkhvflcgnhdlafaaflrll
'10'   rgphtrrvldfllalpvrhpa---qrhvflcgnhdlafaafvgal
'11'   rgphtrrvldfllalparhpa---qrhvflcgnhdlafaafvgal
'12'   rgpstrevidfllalpsrhpa---qrhaflcgnhdlafaafvgal
'13'   rgpdtakvidflvslrerypa---qkhvflcgnhdfafaaflrll
'14'   rgpdtkgvleflvglperypk---qrhvflcgnhdfafaaflgvl
'15'   rgpdskgvidfliaarerd-----prhlmlagnhdigfldflrtp
'16'   rgrdsrgvlehllqappap-----lrrialcgnheqlfhdflenp
'17'   rgaqscavvervidgapaqgplagaryvclrgnhedtmlqfladf
'18'   rgeatpavldrlcg--ps---lpgferhclrgnhesamldfleap
'19'   rgpgsadvldllag--wappd---lqvvclkgnheammmaflaep
'20'   rgpksrdvidslirrsre------relvflrgnheavamkclsde
'21'   rgahssgvidrlialsqqaaeg-rfefralmgnheetllhflddp
'22'   rgpdsakvietlrrlqwrapd----dvvclmgnheemllkslrep
'23'   rgpdsrgvveramelaqtg------rvrilagnheemlldsfgne
'24'   rgpdsrgvverimggprrasw----ewitlkgnheamllaarkgq
'25'   rgvdsvrvydflknrpntiv---------lmgnherkhlrqtlsy
'26'   rgpnsrevieflielskhhr------ciflrgnheemllncvkng
'27'   rgpdskgvvdflihlskrvq------cvflrgnheqmlldvvdnd
'28'   rgpdskavinyliyikehykn-----cvflrgnheqmfldahqsi
'29'   rgaenveclelitfpwfr----------avrgnheqmmidglser
'30'   rgpqslrclqlleqhwvc----------avrgnheqmamdalasq
'31'   rgpdslgclallreswmt----------avrgnheqmaldarass
'32'   rgkenletlrllntswfi----------svvgnheamaldafetq
'33'   rgpesldvlrllnqpwft----------svkgnheamaleafetg
'34'   rgpnaraviekvkelkedg-------alvlkgnhedmmikalttd
'35'   rglqsyecf---ylcdnyg-------ailikgnhedlflkflnkt
'36'   rgpeplkild--yiyenkn-------vylikgnheymyqkyyedk
'37'   kgpksedvldylianraw--------chavrgnhdevvlreyyas
'38'   kgpkslemlef-vrnagn--------vhcirgnheqnvlcqylrm
'39'   kgpaslrllealpglg----------avavrgnhddaalaawlaw
'40'   kgpdsfgvvrllkrlg----------ahsvlgnhdvkllklvkki
'41'   kgpdslavvqlvqakg----------aigvlgnhdftllnciarv
'42'   kgpdsigavracqrlg----------aygvlgnhdytllrccvrm
'43'   kgpdsgavidfagrig----------argvrgnhddavlraaqrl
'44'   kgpdsagvidlamklr----------asavrgnnedrvilahrsm
'45'   kgpdslgvvdlarhyn----------ascvrgnhedrllvlrhdm
'46'   kgpdsdkvvsyilnhkdq--------vkcvlgnheilvmmaylnp
'47'   rgpdslgtlrrvimlceggr------aravlgnhdihllavaagv
'48'   rgpksletlqfcirhens--------vqivlgnhdlhllavgcge
'49'   rgpgsldvlryvkslgds--------vrlvlgnhdlhllavfagi
'50'   rgpksievirfvagayekga------vryvpgnhcnklyrylkgn
'51'   rgtrildtvklvrnmvtadt------aicvpgnhenkllrklrgk
'52'   rgpdspgvlrrvmsmvksgn------alcvpgnhenkygrflkgr
'53'   rgpysagtlrlvmnmvaaga------alcvpgnhdeklrralggr
'54'   rgeqslevvdfviknn----------yqcllgnheymllkalagk
'55'   rgpesakvvdfvmenk----------yhcllgnheqmmldavggf
'56'   rgphssyvidlvrdnn----------yfcllgnheqmllnilsgd
'57'   rgpkssqvvefvrnsp----------yqcvmgnhehmmiqalsdt
'58'   rgpksaavvelvrqrg----------ygavrgnhedmmlltfegk
'59'   ygpdapemlqllsglkpqalas-ggrlitlsgnqelltlsgvley
'60'   rghqvnevlwflytldkeaqta-ggrlhllmgnheqmvfrgdlry
'61'   rghqvnevlwfmyqldqqarda-ggmvhllmgnheqmvlggdlry
'62'   rgdkvteilwflydleqqaqka-ggdihltlgnhevmilngdlry
'63'   rggeeikviylleklkqqaeks-ggrvvilngnheimnvegdfty
'64'   rggeelkilyfleklkreaakv-ngnlitmngnheimnvdgdfry
'65'   rggeelkilyfleklkreaera-ggkiltmngnheimniegdfry
'66'   rggdeikilylleklkrqaaih-ggnfitmngnheimnaegdfrf
'67'   rgdveiiin-llryldtearkq-ggavymlngnheslnvcgdfrw
'68'   rgddeiailsllrslddqakan-ggavfqvngnhetmnvegdfry
'69'   rgedeiailsllrsldmqarae-ggavfqvngnhetmnvegdfry
'70'   rgedelailsllksldiqakah-ggavfqvngnhetmnvegdyry
'71'   rgedeiailsllrsldkqaksk-ggavfqvngnhetmnvegdfry
'72'   rgedeiailsllrsldkqakak-ggavfqvngnhetmnvegdfry
'73'   rgedeiailsllsslnmqaksq-ggavfqvngnhetinvegdyry
'74'   rgedeiailsllsslnvqaksq-ggavfqvngnhetmnvegdfry
'75'   vgpddisivkllmklekeaqsv-ggdviellgnheirnllgdysa
'76'   vgpddilivrllmrlqqeahak-ggdviellgnhelrnfrgdyka
'77'   rgdqtraafdllmrleqealaa-ggrvhallgnheamnmlgdlry
'78'   rgddtialyrlfvslrqqarla-ggevknclgnhevmnaigdwry
'79'   rgpdtrklfrwfndlhkqaekh-ggrvvrllgnhefmnakgdwry
'80'   rgshalqiyklfnklksqapsl-gskfvgllgnhevmnlcgqlhy
'81'   rgiygpiiynflfklqkeaikk-nsrvilimgnheqlnlcgyfny
'82'   rgvfgtyiydyllklqkdaikk-nskvilimgnheqlnlcgafhy
'83'   payddieilyfiqnynikakpl-nskiqlilgnhevqnicldfig
'84'   ptyddidiilfiknynesgksl-nskiilllgnhevnnlclkfkt
'85'   rgpdgigvidlvmrlsaeaaaa-ggyckalmgnhellllgakrfg
'86'   rgpdglgvlrlvqsleeqalaa-ggevtallgnhevmllaaalfr
'87'   rgdypvecyekvlrlfleg------kalllrgnhestgvyphqlp
'88'   rgdkglevvttvfqlyleg------kaavlrgnhespimnieggf
'89'   rgpqgtealirlfrmkledp----dhifllrgnhetvdmniyygf
'90'   rgprgvenlsllverllaep----grvvllrgnhespsmnlyygf
'91'   rgenateifillfifklscn----dsviinrgnhecsymnevygf
'92'   rgangvevllilfslmlacp----kyvtlnrgnhecdymndeygf
'93'   rgnhgceialllfalklsrp----nyiflnrgnheeafiniysgf
'94'   rgknsieilmilcvsflvyp----ndlhlnrgnhedfmmnlrygf
'95'   rgsfsveviiflylakltfp----nnvyltrgnhetdnmnkiygf
'96'   rgsfsveviltlfgfkllyp----dhfhllrgnhetdnmnqiygf
'97'   rgswscevallfyclkilhp----nnfflnrgnhesdnmnkiygf
'98'   rglysvetimllivlklryp----srihllrgnhesrqitqsygf
'99'   rgyysvetvtllvalkvryr----eritilrgnhesrqitqvygf
'100'  rgyysletftyllalkakwp----dritllrgnhesrqitqvygf
'101'  rgyfsiecvlylwalkilyp----ktlfllrgnhecrhlteyftf
'102'  rgkqsleticlllaykikyp----enffllrgnhecasinriygf
'103'  rgknsletillllcykikyk----dnffmlrgnhesanvtkmygf
'104'  rgawgletflvllswkvlmp----drvyllrgnheskyctsmygf
;
END; [Characters]

BEGIN Distances;
DIMENSIONS ntax=104;
FORMAT labels diagonal triangle=both;
MATRIX
[1] '1'     0.0 0.06741573 0.31460676 0.30337077 0.30337077 0.37078652 0.31460676 0.38202247 0.33707866 0.35955057 0.35955057 0.3483146 0.3908046 0.42696628 0.597561 0.70238096 0.6818182 0.6385542 0.63529414 0.64285713 0.6818182 0.6385542 0.71428573 0.68292683 0.6486486 0.59210527 0.625 0.63414633 0.72727275 0.72727275 0.7012987 0.71428573 0.7012987 0.64102566 0.70666665 0.7432432 0.73417723 0.7721519 0.7105263 0.7532467 0.74025977 0.76623374 0.67948717 0.78205127 0.74025977 0.775 0.7307692 0.7848101 0.7631579 0.7108434 0.7790698 0.72289157 0.75581396 0.67105263 0.67105263 0.67105263 0.6533333 0.74666667 0.80898875 0.78651685 0.76404494 0.78651685 0.71910113 0.74157304 0.752809 0.752809 0.78409094 0.80898875 0.7752809 0.78651685 0.7752809 0.7977528 0.7977528 0.7977528 0.7977528 0.7752809 0.76404494 0.83146065 0.71910113 0.74157304 0.76404494 0.7752809 0.83146065 0.80898875 0.74157304 0.6853933 0.69736844 0.7236842 0.70731705 0.7195122 0.7710843 0.73493975 0.73170733 0.79518074 0.7590361 0.7590361 0.78313255 0.7195122 0.75609756 0.7195122 0.68292683 0.69512194 0.73170733 0.72289157
[2] '2'     0.06741573 0.0 0.30337077 0.28089887 0.26966292 0.33707866 0.29213482 0.35955057 0.33707866 0.3483146 0.3483146 0.3258427 0.3908046 0.43820226 0.597561 0.70238096 0.6931818 0.6506024 0.64705884 0.6547619 0.6931818 0.6385542 0.72619045 0.68292683 0.6486486 0.59210527 0.6125 0.63414633 0.71428573 0.72727275 0.71428573 0.71428573 0.7012987 0.64102566 0.70666665 0.7432432 0.73417723 0.7721519 0.7105263 0.7532467 0.74025977 0.76623374 0.6923077 0.78205127 0.7532467 0.7875 0.7307692 0.7848101 0.7631579 0.72289157 0.7790698 0.72289157 0.75581396 0.68421054 0.67105263 0.65789473 0.6533333 0.74666667 0.80898875 0.78651685 0.76404494 0.7977528 0.7303371 0.7303371 0.752809 0.76404494 0.78409094 0.80898875 0.7752809 0.78651685 0.7752809 0.7977528 0.7977528 0.7977528 0.78651685 0.7752809 0.76404494 0.8426966 0.7303371 0.752809 0.7752809 0.78651685 0.8426966 0.80898875 0.71910113 0.6853933 0.7105263 0.7236842 0.7195122 0.70731705 0.7710843 0.73493975 0.73170733 0.79518074 0.74698794 0.74698794 0.7710843 0.7195122 0.75609756 0.7195122 0.69512194 0.69512194 0.73170733 0.72289157
[3] '3'     0.31460676 0.30337077 0.0 0.30337077 0.29213482 0.25842696 0.31460676 0.31460676 0.33707866 0.39325842 0.38202247 0.37078652 0.33333334 0.40449437 0.5609756 0.6904762 0.71590906 0.6506024 0.65882355 0.6904762 0.6931818 0.61445785 0.71428573 0.6707317 0.6486486 0.65789473 0.5875 0.597561 0.76623374 0.72727275 0.72727275 0.74025977 0.71428573 0.67948717 0.70666665 0.7837838 0.75949365 0.7721519 0.7368421 0.74025977 0.74025977 0.7532467 0.67948717 0.78205127 0.74025977 0.8 0.7051282 0.75949365 0.7105263 0.72289157 0.75581396 0.72289157 0.74418604 0.67105263 0.68421054 0.65789473 0.6533333 0.72 0.7752809 0.78651685 0.7752809 0.7977528 0.752809 0.76404494 0.7977528 0.74157304 0.78409094 0.80898875 0.7752809 0.78651685 0.78651685 0.7977528 0.80898875 0.80898875 0.78651685 0.752809 0.78651685 0.80898875 0.7303371 0.7303371 0.752809 0.78651685 0.8202247 0.78651685 0.74157304 0.6853933 0.68421054 0.7105263 0.7195122 0.69512194 0.79518074 0.74698794 0.76829267 0.78313255 0.73493975 0.72289157 0.7710843 0.73170733 0.73170733 0.7195122 0.68292683 0.68292683 0.73170733 0.73493975
[4] '4'     0.30337077 0.28089887 0.30337077 0.0 0.21348314 0.23595506 0.20224719 0.2247191 0.33707866 0.3483146 0.35955057 0.33707866 0.41379312 0.4494382 0.6219512 0.6904762 0.70454544 0.61445785 0.65882355 0.6785714 0.65909094 0.6626506 0.72619045 0.70731705 0.6621622 0.6052632 0.6 0.597561 0.72727275 0.74025977 0.7532467 0.7532467 0.72727275 0.64102566 0.70666665 0.7702703 0.6962025 0.75949365 0.68421054 0.7532467 0.7532467 0.77922076 0.71794873 0.78205127 0.77922076 0.8 0.7051282 0.721519 0.7368421 0.72289157 0.76744187 0.73493975 0.73255813 0.65789473 0.7105263 0.68421054 0.6666667 0.72 0.7752809 0.752809 0.752809 0.7752809 0.76404494 0.76404494 0.7752809 0.752809 0.79545456 0.80898875 0.78651685 0.7977528 0.7977528 0.80898875 0.80898875 0.80898875 0.8202247 0.80898875 0.76404494 0.8202247 0.6853933 0.7303371 0.7752809 0.78651685 0.83146065 0.8426966 0.74157304 0.71910113 0.7236842 0.7236842 0.70731705 0.69512194 0.7590361 0.73493975 0.69512194 0.74698794 0.7590361 0.73493975 0.7590361 0.7195122 0.7195122 0.69512194 0.68292683 0.68292683 0.73170733 0.73493975
[5] '5'     0.30337077 0.26966292 0.29213482 0.21348314 0.0 0.24719101 0.26966292 0.26966292 0.30337077 0.41573033 0.39325842 0.37078652 0.3908046 0.42696628 0.6219512 0.70238096 0.6931818 0.62650603 0.67058825 0.6904762 0.65909094 0.6385542 0.72619045 0.6707317 0.6891892 0.6315789 0.5875 0.63414633 0.71428573 0.72727275 0.74025977 0.72727275 0.7012987 0.67948717 0.72 0.7567568 0.7468355 0.8101266 0.7236842 0.74025977 0.7532467 0.77922076 0.71794873 0.7948718 0.7532467 0.7875 0.71794873 0.73417723 0.7236842 0.73493975 0.75581396 0.72289157 0.73255813 0.67105263 0.68421054 0.69736844 0.6666667 0.73333335 0.80898875 0.7752809 0.78651685 0.78651685 0.74157304 0.752809 0.76404494 0.7752809 0.78409094 0.8202247 0.7977528 0.7977528 0.7977528 0.80898875 0.80898875 0.80898875 0.7977528 0.76404494 0.7752809 0.83146065 0.6966292 0.7303371 0.76404494 0.7752809 0.8426966 0.83146065 0.74157304 0.7078652 0.7105263 0.7105263 0.7195122 0.7195122 0.7710843 0.73493975 0.7195122 0.7710843 0.7590361 0.72289157 0.7710843 0.7195122 0.7195122 0.70731705 0.6707317 0.69512194 0.73170733 0.73493975
[6] '6'     0.37078652 0.33707866 0.25842696 0.23595506 0.24719101 0.0 0.25842696 0.23595506 0.30337077 0.37078652 0.37078652 0.38202247 0.33333334 0.38202247 0.6097561 0.70238096 0.71590906 0.6385542 0.67058825 0.70238096 0.70454544 0.6385542 0.71428573 0.68292683 0.6621622 0.6447368 0.5625 0.597561 0.74025977 0.7532467 0.74025977 0.7532467 0.71428573 0.7051282 0.72 0.7702703 0.73417723 0.79746836 0.69736844 0.71428573 0.72727275 0.76623374 0.6923077 0.78205127 0.74025977 0.775 0.6923077 0.73417723 0.7105263 0.7590361 0.76744187 0.7108434 0.73255813 0.69736844 0.68421054 0.68421054 0.68 0.73333335 0.752809 0.7752809 0.7752809 0.7752809 0.752809 0.7303371 0.752809 0.71910113 0.79545456 0.80898875 0.76404494 0.7752809 0.7752809 0.78651685 0.7977528 0.7977528 0.7752809 0.7752809 0.78651685 0.80898875 0.6741573 0.7303371 0.76404494 0.7752809 0.83146065 0.80898875 0.74157304 0.6853933 0.7236842 0.7105263 0.70731705 0.70731705 0.7710843 0.74698794 0.74390244 0.7710843 0.7710843 0.74698794 0.7710843 0.7195122 0.7195122 0.7195122 0.69512194 0.7195122 0.75609756 0.74698794
[7] '7'     0.31460676 0.29213482 0.31460676 0.20224719 0.26966292 0.25842696 0.0 0.17977528 0.29213482 0.37078652 0.37078652 0.37078652 0.3448276 0.41573033 0.597561 0.6666667 0.6931818 0.6385542 0.65882355 0.6547619 0.6818182 0.6385542 0.71428573 0.69512194 0.6621622 0.6052632 0.5875 0.6219512 0.71428573 0.71428573 0.76623374 0.71428573 0.6883117 0.6666667 0.72 0.7837838 0.73417723 0.7721519 0.69736844 0.72727275 0.76623374 0.77922076 0.7051282 0.78205127 0.7532467 0.8 0.7051282 0.6835443 0.69736844 0.7108434 0.74418604 0.7108434 0.73255813 0.6447368 0.7236842 0.69736844 0.6533333 0.6933333 0.752809 0.7303371 0.7752809 0.7752809 0.74157304 0.752809 0.78651685 0.74157304 0.77272725 0.80898875 0.76404494 0.76404494 0.76404494 0.78651685 0.78651685 0.78651685 0.78651685 0.78651685 0.752809 0.80898875 0.6853933 0.752809 0.74157304 0.76404494 0.83146065 0.8202247 0.7303371 0.6853933 0.7105263 0.7236842 0.7195122 0.69512194 0.7590361 0.72289157 0.75609756 0.7710843 0.74698794 0.7108434 0.73493975 0.69512194 0.70731705 0.70731705 0.69512194 0.70731705 0.7195122 0.72289157
[8] '8'     0.38202247 0.35955057 0.31460676 0.2247191 0.26966292 0.23595506 0.17977528 0.0 0.25842696 0.40449437 0.39325842 0.37078652 0.3678161 0.41573033 0.597561 0.6547619 0.6931818 0.62650603 0.63529414 0.6547619 0.65909094 0.6626506 0.71428573 0.68292683 0.6891892 0.6184211 0.5875 0.6219512 0.71428573 0.72727275 0.7532467 0.71428573 0.7012987 0.6666667 0.72 0.7837838 0.73417723 0.7848101 0.7368421 0.74025977 0.74025977 0.77922076 0.71794873 0.78205127 0.74025977 0.8 0.6923077 0.70886075 0.7105263 0.72289157 0.73255813 0.7108434 0.73255813 0.68421054 0.7368421 0.67105263 0.6666667 0.74666667 0.752809 0.74157304 0.7752809 0.78651685 0.74157304 0.752809 0.7977528 0.752809 0.79545456 0.80898875 0.78651685 0.78651685 0.78651685 0.7977528 0.7977528 0.7977528 0.7752809 0.78651685 0.7752809 0.8202247 0.6966292 0.74157304 0.76404494 0.78651685 0.8426966 0.8426966 0.752809 0.7078652 0.67105263 0.7236842 0.70731705 0.70731705 0.78313255 0.74698794 0.7195122 0.7590361 0.74698794 0.6987952 0.74698794 0.69512194 0.69512194 0.6707317 0.68292683 0.69512194 0.7195122 0.72289157
[9] '9'     0.33707866 0.33707866 0.33707866 0.33707866 0.30337077 0.30337077 0.29213482 0.25842696 0.0 0.37078652 0.3483146 0.33707866 0.33333334 0.40449437 0.597561 0.6785714 0.70454544 0.6385542 0.64705884 0.64285713 0.6818182 0.6385542 0.70238096 0.6707317 0.6486486 0.55263156 0.6 0.63414633 0.72727275 0.74025977 0.74025977 0.72727275 0.6883117 0.6666667 0.68 0.7567568 0.721519 0.79746836 0.68421054 0.7012987 0.72727275 0.74025977 0.7051282 0.71794873 0.72727275 0.7625 0.71794873 0.70886075 0.68421054 0.72289157 0.76744187 0.6987952 0.75581396 0.69736844 0.7236842 0.68421054 0.6666667 0.73333335 0.78651685 0.78651685 0.7752809 0.7977528 0.752809 0.752809 0.7752809 0.7752809 0.78409094 0.7977528 0.76404494 0.7752809 0.7752809 0.7752809 0.78651685 0.78651685 0.76404494 0.7303371 0.752809 0.80898875 0.7303371 0.71910113 0.7752809 0.76404494 0.85393256 0.83146065 0.6966292 0.6853933 0.68421054 0.68421054 0.69512194 0.73170733 0.7710843 0.7108434 0.70731705 0.7710843 0.74698794 0.7108434 0.78313255 0.68292683 0.7195122 0.70731705 0.69512194 0.69512194 0.70731705 0.7108434
[10] '10'    0.35955057 0.3483146 0.39325842 0.3483146 0.41573033 0.37078652 0.37078652 0.40449437 0.37078652 0.0 0.07865169 0.14606741 0.41379312 0.39325842 0.6097561 0.60714287 0.72727275 0.6385542 0.6117647 0.6547619 0.6818182 0.6987952 0.70238096 0.6585366 0.6486486 0.59210527 0.625 0.6707317 0.74025977 0.72727275 0.74025977 0.72727275 0.7012987 0.6923077 0.74666667 0.7702703 0.6835443 0.7468355 0.67105263 0.7532467 0.72727275 0.74025977 0.67948717 0.7692308 0.72727275 0.7625 0.7307692 0.7721519 0.7236842 0.79518074 0.7906977 0.72289157 0.73255813 0.69736844 0.65789473 0.67105263 0.70666665 0.73333335 0.74157304 0.752809 0.752809 0.7752809 0.76404494 0.76404494 0.7752809 0.76404494 0.77272725 0.7977528 0.752809 0.76404494 0.76404494 0.76404494 0.7977528 0.78651685 0.7977528 0.74157304 0.71910113 0.8426966 0.7303371 0.752809 0.76404494 0.78651685 0.85393256 0.8426966 0.7078652 0.6516854 0.69736844 0.7105263 0.70731705 0.68292683 0.7590361 0.73493975 0.7195122 0.7590361 0.7590361 0.7710843 0.7710843 0.7195122 0.68292683 0.69512194 0.7195122 0.7195122 0.73170733 0.7108434
[11] '11'    0.35955057 0.3483146 0.38202247 0.35955057 0.39325842 0.37078652 0.37078652 0.39325842 0.3483146 0.07865169 0.0 0.123595506 0.41379312 0.39325842 0.597561 0.61904764 0.72727275 0.6385542 0.6117647 0.6547619 0.6818182 0.686747 0.70238096 0.64634144 0.6621622 0.59210527 0.625 0.6707317 0.7532467 0.72727275 0.71428573 0.7012987 0.7012987 0.7051282 0.74666667 0.7432432 0.6708861 0.75949365 0.67105263 0.7532467 0.72727275 0.74025977 0.67948717 0.7692308 0.72727275 0.7625 0.7307692 0.7468355 0.7105263 0.78313255 0.7906977 0.72289157 0.7209302 0.68421054 0.65789473 0.67105263 0.70666665 0.73333335 0.71910113 0.752809 0.752809 0.7752809 0.7752809 0.76404494 0.7752809 0.76404494 0.77272725 0.7977528 0.74157304 0.752809 0.76404494 0.752809 0.78651685 0.78651685 0.7977528 0.71910113 0.71910113 0.83146065 0.7303371 0.752809 0.76404494 0.78651685 0.85393256 0.8426966 0.6853933 0.66292137 0.69736844 0.7105263 0.70731705 0.68292683 0.7590361 0.73493975 0.7195122 0.7710843 0.7710843 0.7590361 0.7710843 0.70731705 0.68292683 0.6707317 0.69512194 0.7195122 0.7195122 0.72289157
[12] '12'    0.3483146 0.3258427 0.37078652 0.33707866 0.37078652 0.38202247 0.37078652 0.37078652 0.33707866 0.14606741 0.123595506 0.0 0.41379312 0.43820226 0.597561 0.5952381 0.71590906 0.6626506 0.62352943 0.64285713 0.6931818 0.67469877 0.6785714 0.63414633 0.6756757 0.57894737 0.6375 0.6707317 0.76623374 0.77922076 0.72727275 0.71428573 0.72727275 0.6923077 0.73333335 0.7837838 0.6962025 0.75949365 0.69736844 0.74025977 0.72727275 0.72727275 0.67948717 0.7307692 0.74025977 0.775 0.74358976 0.75949365 0.7368421 0.7590361 0.7790698 0.72289157 0.73255813 0.68421054 0.65789473 0.67105263 0.70666665 0.73333335 0.71910113 0.74157304 0.74157304 0.76404494 0.74157304 0.752809 0.7752809 0.752809 0.77272725 0.7977528 0.752809 0.76404494 0.7977528 0.76404494 0.7977528 0.7977528 0.78651685 0.7303371 0.7078652 0.8202247 0.71910113 0.7752809 0.752809 0.7752809 0.8651685 0.8202247 0.6966292 0.66292137 0.68421054 0.68421054 0.70731705 0.68292683 0.7590361 0.74698794 0.69512194 0.7590361 0.74698794 0.74698794 0.7590361 0.68292683 0.6707317 0.6707317 0.68292683 0.69512194 0.69512194 0.6987952
[13] '13'    0.3908046 0.3908046 0.33333334 0.41379312 0.3908046 0.33333334 0.3448276 0.3678161 0.33333334 0.41379312 0.41379312 0.41379312 0.0 0.3448276 0.5185185 0.6707317 0.7093023 0.6419753 0.60240966 0.6585366 0.68604654 0.5555556 0.70731705 0.67901236 0.6756757 0.64 0.5897436 0.6 0.7894737 0.75 0.7763158 0.7763158 0.75 0.65384614 0.7162162 0.7972973 0.76623374 0.77922076 0.73333335 0.7368421 0.7368421 0.7368421 0.67105263 0.7236842 0.7631579 0.74358976 0.74025977 0.75641024 0.69736844 0.73170733 0.70238096 0.69135803 0.71428573 0.68 0.6666667 0.68 0.68 0.72 0.7586207 0.77011496 0.79310346 0.8045977 0.7126437 0.74712646 0.77011496 0.74712646 0.75581396 0.77011496 0.77011496 0.77011496 0.79310346 0.79310346 0.8045977 0.8045977 0.77011496 0.7586207 0.7586207 0.7816092 0.7126437 0.7356322 0.74712646 0.7586207 0.8045977 0.74712646 0.6781609 0.6896552 0.6933333 0.68 0.7037037 0.67901236 0.80487806 0.75609756 0.75609756 0.7804878 0.75609756 0.73170733 0.79268295 0.72839504 0.7407407 0.75308645 0.7160494 0.7037037 0.72839504 0.75609756
[14] '14'    0.42696628 0.43820226 0.40449437 0.4494382 0.42696628 0.38202247 0.41573033 0.41573033 0.40449437 0.39325842 0.39325842 0.43820226 0.3448276 0.0 0.5365854 0.5952381 0.6818182 0.6506024 0.62352943 0.6904762 0.6931818 0.62650603 0.6666667 0.58536583 0.6486486 0.6052632 0.6 0.58536583 0.74025977 0.72727275 0.71428573 0.74025977 0.71428573 0.7051282 0.73333335 0.7837838 0.73417723 0.721519 0.68421054 0.64935064 0.71428573 0.71428573 0.6923077 0.7692308 0.74025977 0.7375 0.71794873 0.73417723 0.68421054 0.72289157 0.76744187 0.686747 0.68604654 0.7105263 0.67105263 0.69736844 0.64 0.72 0.74157304 0.76404494 0.7752809 0.7752809 0.74157304 0.7303371 0.752809 0.71910113 0.7386364 0.78651685 0.76404494 0.76404494 0.76404494 0.7752809 0.76404494 0.7752809 0.74157304 0.76404494 0.74157304 0.7977528 0.7303371 0.752809 0.74157304 0.76404494 0.80898875 0.8202247 0.6853933 0.6516854 0.7105263 0.69736844 0.69512194 0.70731705 0.78313255 0.73493975 0.73170733 0.74698794 0.7710843 0.73493975 0.7590361 0.70731705 0.68292683 0.69512194 0.7195122 0.69512194 0.74390244 0.72289157
[15] '15'    0.597561 0.597561 0.5609756 0.6219512 0.6219512 0.6097561 0.597561 0.597561 0.597561 0.6097561 0.597561 0.597561 0.5185185 0.5365854 0.0 0.5180723 0.60240966 0.60493827 0.5802469 0.6097561 0.52380955 0.56962025 0.6097561 0.6103896 0.63380283 0.6081081 0.53333336 0.57894737 0.7361111 0.7222222 0.7222222 0.7222222 0.7083333 0.6666667 0.73239434 0.7808219 0.6933333 0.72 0.7222222 0.6849315 0.6712329 0.69863015 0.6216216 0.6486486 0.6849315 0.7368421 0.6849315 0.6666667 0.6666667 0.69512194 0.70731705 0.6923077 0.68292683 0.6111111 0.625 0.625 0.6666667 0.6805556 0.73493975 0.7710843 0.7710843 0.78313255 0.68292683 0.74698794 0.73493975 0.74698794 0.7590361 0.8072289 0.78313255 0.7710843 0.78313255 0.78313255 0.78571427 0.78571427 0.7590361 0.7710843 0.74698794 0.8192771 0.74698794 0.74698794 0.7590361 0.7710843 0.7710843 0.7590361 0.6626506 0.67469877 0.7222222 0.7083333 0.71428573 0.74025977 0.76623374 0.76623374 0.76623374 0.76623374 0.71428573 0.74025977 0.8051948 0.6883117 0.7012987 0.72727275 0.6883117 0.71428573 0.7012987 0.74025977
[16] '16'    0.70238096 0.70238096 0.6904762 0.6904762 0.70238096 0.70238096 0.6666667 0.6547619 0.6785714 0.60714287 0.61904764 0.5952381 0.6707317 0.5952381 0.5180723 0.0 0.5882353 0.5903614 0.54761904 0.64285713 0.61627907 0.63414633 0.5595238 0.625 0.64285713 0.6164383 0.6103896 0.65384614 0.6891892 0.6621622 0.6621622 0.7027027 0.6891892 0.68 0.7123288 0.7777778 0.76623374 0.7532467 0.7432432 0.72 0.74666667 0.72 0.75 0.69736844 0.74666667 0.71794873 0.72 0.72727275 0.6891892 0.7654321 0.71428573 0.65 0.6666667 0.6486486 0.6756757 0.6756757 0.6849315 0.6712329 0.68235296 0.7294118 0.7176471 0.7764706 0.70238096 0.7294118 0.7411765 0.7176471 0.7058824 0.7764706 0.7294118 0.7176471 0.7411765 0.7294118 0.74418604 0.74418604 0.7529412 0.7647059 0.7058824 0.8 0.7176471 0.7764706 0.68235296 0.69411767 0.8 0.7882353 0.67058825 0.67058825 0.6933333 0.70666665 0.6962025 0.70886075 0.7721519 0.73417723 0.74358976 0.70886075 0.73417723 0.721519 0.73417723 0.70886075 0.6962025 0.6962025 0.73417723 0.6962025 0.6835443 0.70886075
[17] '17'    0.6818182 0.6931818 0.71590906 0.70454544 0.6931818 0.71590906 0.6931818 0.6931818 0.70454544 0.72727275 0.72727275 0.71590906 0.7093023 0.6818182 0.60240966 0.5882353 0.0 0.49425286 0.5 0.5411765 0.5604396 0.54761904 0.5176471 0.5903614 0.6849315 0.6315789 0.6125 0.6585366 0.7236842 0.68421054 0.68421054 0.7368421 0.7236842 0.64935064 0.6533333 0.7567568 0.70886075 0.6962025 0.69736844 0.6883117 0.64935064 0.72727275 0.65384614 0.7307692 0.6363636 0.725 0.7051282 0.721519 0.68421054 0.72289157 0.6627907 0.67469877 0.6744186 0.5 0.6052632 0.56578946 0.50666666 0.56 0.73626375 0.7582418 0.73626375 0.74725276 0.67777777 0.74725276 0.7692308 0.73626375 0.73333335 0.7912088 0.7582418 0.73626375 0.7692308 0.74725276 0.73626375 0.73626375 0.7692308 0.7802198 0.71428573 0.82417583 0.6923077 0.7032967 0.7582418 0.7582418 0.7912088 0.7692308 0.72527474 0.72527474 0.7368421 0.68421054 0.7160494 0.7037037 0.75609756 0.7195122 0.7407407 0.70731705 0.7804878 0.76829267 0.76829267 0.7160494 0.7160494 0.69135803 0.69135803 0.72839504 0.75308645 0.68292683
[18] '18'    0.6385542 0.6506024 0.6506024 0.61445785 0.62650603 0.6385542 0.6385542 0.62650603 0.6385542 0.6385542 0.6385542 0.6626506 0.6419753 0.6506024 0.60493827 0.5903614 0.49425286 0.0 0.5119048 0.60714287 0.57471263 0.575 0.61445785 0.64102566 0.6376812 0.625 0.6052632 0.64935064 0.6756757 0.6756757 0.7027027 0.7027027 0.7027027 0.6351351 0.7083333 0.74647886 0.7012987 0.72727275 0.7162162 0.74666667 0.74666667 0.76 0.67105263 0.75 0.70666665 0.7692308 0.7567568 0.7012987 0.7162162 0.775 0.72619045 0.6835443 0.74698794 0.6216216 0.6351351 0.6621622 0.65753424 0.6164383 0.7093023 0.73255813 0.7209302 0.75581396 0.7294118 0.73255813 0.7790698 0.75581396 0.74712646 0.7906977 0.75581396 0.73255813 0.74418604 0.74418604 0.74712646 0.74712646 0.7906977 0.76744187 0.6744186 0.7790698 0.73255813 0.6744186 0.74418604 0.75581396 0.81395346 0.75581396 0.73255813 0.6976744 0.6849315 0.69863015 0.6753247 0.7012987 0.74358976 0.7051282 0.72727275 0.6923077 0.75641024 0.6923077 0.74358976 0.7012987 0.7012987 0.6753247 0.66233766 0.6753247 0.6753247 0.67948717
[19] '19'    0.63529414 0.64705884 0.65882355 0.65882355 0.67058825 0.67058825 0.65882355 0.63529414 0.64705884 0.6117647 0.6117647 0.62352943 0.60240966 0.62352943 0.5802469 0.54761904 0.5 0.5119048 0.0 0.45783132 0.57471263 0.4698795 0.57831323 0.56790125 0.64285713 0.6164383 0.58441556 0.65822786 0.6849315 0.6438356 0.6712329 0.6849315 0.63013697 0.6486486 0.7083333 0.70422536 0.69736844 0.69736844 0.65753424 0.6891892 0.7027027 0.7162162 0.68 0.6533333 0.6621622 0.72727275 0.72 0.69736844 0.65753424 0.6666667 0.6666667 0.65 0.6785714 0.5890411 0.5753425 0.56164384 0.6111111 0.5972222 0.7093023 0.75581396 0.7209302 0.76744187 0.68235296 0.7209302 0.75581396 0.7209302 0.74418604 0.74418604 0.6976744 0.68604654 0.7209302 0.6976744 0.7356322 0.7241379 0.76744187 0.73255813 0.68604654 0.7906977 0.7209302 0.73255813 0.7790698 0.76744187 0.8372093 0.8023256 0.6976744 0.61627907 0.7432432 0.6756757 0.64102566 0.61538464 0.721519 0.6962025 0.7307692 0.65822786 0.6962025 0.70886075 0.721519 0.6923077 0.71794873 0.67948717 0.6923077 0.65384614 0.6923077 0.6835443
[20] '20'    0.64285713 0.6547619 0.6904762 0.6785714 0.6904762 0.70238096 0.6547619 0.6547619 0.64285713 0.6547619 0.6547619 0.64285713 0.6585366 0.6904762 0.6097561 0.64285713 0.5411765 0.60714287 0.45783132 0.0 0.53488374 0.5555556 0.60714287 0.6455696 0.67142856 0.5753425 0.58441556 0.64102566 0.76 0.68 0.72 0.72 0.6666667 0.6666667 0.739726 0.7361111 0.6923077 0.71794873 0.6933333 0.7368421 0.7368421 0.7105263 0.7012987 0.7012987 0.68421054 0.721519 0.7733333 0.75641024 0.74666667 0.69135803 0.7380952 0.7 0.7380952 0.61333334 0.6666667 0.64 0.6486486 0.6621622 0.7647059 0.69411767 0.7647059 0.7411765 0.72619045 0.7294118 0.7411765 0.7647059 0.7647059 0.7882353 0.7411765 0.7294118 0.7647059 0.7411765 0.75581396 0.75581396 0.7411765 0.7294118 0.65882355 0.84705883 0.7529412 0.8 0.7764706 0.7764706 0.87058824 0.7764706 0.67058825 0.69411767 0.7027027 0.6621622 0.65384614 0.67948717 0.73417723 0.7468355 0.74358976 0.70886075 0.73417723 0.70886075 0.73417723 0.67948717 0.71794873 0.7307692 0.7051282 0.6923077 0.67948717 0.73417723
[21] '21'    0.6818182 0.6931818 0.6931818 0.65909094 0.65909094 0.70454544 0.6818182 0.65909094 0.6818182 0.6818182 0.6818182 0.6931818 0.68604654 0.6931818 0.52380955 0.61627907 0.5604396 0.57471263 0.57471263 0.53488374 0.0 0.5529412 0.5697674 0.6385542 0.6438356 0.57894737 0.55 0.69512194 0.7236842 0.7105263 0.7236842 0.7236842 0.7105263 0.6883117 0.73333335 0.7567568 0.6962025 0.7468355 0.7236842 0.6883117 0.71428573 0.7012987 0.67948717 0.7051282 0.6753247 0.75 0.67948717 0.6962025 0.67105263 0.70238096 0.74712646 0.6987952 0.6896552 0.6184211 0.69736844 0.6315789 0.68 0.6666667 0.7582418 0.73626375 0.7032967 0.74725276 0.7222222 0.7802198 0.7802198 0.74725276 0.7582418 0.7692308 0.74725276 0.72527474 0.72527474 0.73626375 0.75 0.75 0.7692308 0.7582418 0.7032967 0.7692308 0.74725276 0.6923077 0.7582418 0.74725276 0.82417583 0.8131868 0.6043956 0.63736266 0.7236842 0.7105263 0.72839504 0.75308645 0.75609756 0.73170733 0.72839504 0.76829267 0.74390244 0.73170733 0.75609756 0.7160494 0.7037037 0.7160494 0.7037037 0.69135803 0.7037037 0.74390244
[22] '22'    0.6385542 0.6385542 0.61445785 0.6626506 0.6385542 0.6385542 0.6385542 0.6626506 0.6385542 0.6987952 0.686747 0.67469877 0.5555556 0.62650603 0.56962025 0.63414633 0.54761904 0.575 0.4698795 0.5555556 0.5529412 0.0 0.4939759 0.5421687 0.5942029 0.49315068 0.4935065 0.5822785 0.6805556 0.6527778 0.625 0.6805556 0.6527778 0.60273975 0.69014084 0.6857143 0.7051282 0.6923077 0.68 0.6447368 0.7236842 0.67105263 0.71428573 0.7012987 0.65789473 0.721519 0.6753247 0.62666667 0.625 0.675 0.6385542 0.65822786 0.6626506 0.56 0.61333334 0.5733333 0.5810811 0.6081081 0.71428573 0.6904762 0.6785714 0.71428573 0.6626506 0.72619045 0.75 0.72619045 0.71428573 0.72619045 0.70238096 0.6904762 0.70238096 0.6904762 0.7411765 0.7176471 0.71428573 0.6785714 0.6666667 0.75 0.63095236 0.6904762 0.6785714 0.6785714 0.8095238 0.7380952 0.61904764 0.60714287 0.7105263 0.68421054 0.68421054 0.67105263 0.7532467 0.72727275 0.7236842 0.72727275 0.72727275 0.7012987 0.74025977 0.68421054 0.7105263 0.69736844 0.6447368 0.6447368 0.69736844 0.6753247
[23] '23'    0.71428573 0.72619045 0.71428573 0.72619045 0.72619045 0.71428573 0.71428573 0.71428573 0.70238096 0.70238096 0.70238096 0.6785714 0.70731705 0.6666667 0.6097561 0.5595238 0.5176471 0.61445785 0.57831323 0.60714287 0.5697674 0.4939759 0.0 0.50617284 0.63380283 0.5733333 0.56962025 0.675 0.72 0.6933333 0.6 0.68 0.6533333 0.59210527 0.6621622 0.72602737 0.7468355 0.7468355 0.69736844 0.64935064 0.7012987 0.6883117 0.6923077 0.67948717 0.6363636 0.7 0.66233766 0.6666667 0.62666667 0.69512194 0.7176471 0.654321 0.65882355 0.6447368 0.6184211 0.6315789 0.64 0.62666667 0.7411765 0.7294118 0.69411767 0.7294118 0.5952381 0.69411767 0.7411765 0.7058824 0.7176471 0.7294118 0.68235296 0.65882355 0.7058824 0.67058825 0.7093023 0.68604654 0.67058825 0.63529414 0.6117647 0.7529412 0.63529414 0.68235296 0.7058824 0.7294118 0.8235294 0.7411765 0.67058825 0.63529414 0.7631579 0.67105263 0.7051282 0.6666667 0.79746836 0.73417723 0.7692308 0.7721519 0.7848101 0.7848101 0.7848101 0.75641024 0.74358976 0.74358976 0.7307692 0.78205127 0.7692308 0.721519
[24] '24'    0.68292683 0.68292683 0.6707317 0.70731705 0.6707317 0.68292683 0.69512194 0.68292683 0.6707317 0.6585366 0.64634144 0.63414633 0.67901236 0.58536583 0.6103896 0.625 0.5903614 0.64102566 0.56790125 0.6455696 0.6385542 0.5421687 0.50617284 0.0 0.5797101 0.5277778 0.5394737 0.6282051 0.6527778 0.6527778 0.5972222 0.6666667 0.6388889 0.63013697 0.6760563 0.7285714 0.66233766 0.7012987 0.68 0.59210527 0.6184211 0.67105263 0.6447368 0.67105263 0.59210527 0.7307692 0.64935064 0.6533333 0.625 0.67948717 0.6419753 0.5641026 0.61728394 0.61333334 0.6 0.58666664 0.5945946 0.5945946 0.7108434 0.74698794 0.73493975 0.7710843 0.69512194 0.72289157 0.73493975 0.6987952 0.75609756 0.7590361 0.72289157 0.72289157 0.72289157 0.7108434 0.72289157 0.6987952 0.6506024 0.67469877 0.6987952 0.7590361 0.6987952 0.7108434 0.73493975 0.73493975 0.79518074 0.78313255 0.60240966 0.56626505 0.7236842 0.6315789 0.65789473 0.69736844 0.76623374 0.71428573 0.7368421 0.72727275 0.7532467 0.72727275 0.7532467 0.7236842 0.69736844 0.7236842 0.68421054 0.7105263 0.7105263 0.6753247
[25] '25'    0.6486486 0.6486486 0.6486486 0.6621622 0.6891892 0.6621622 0.6621622 0.6891892 0.6486486 0.6486486 0.6621622 0.6756757 0.6756757 0.6486486 0.63380283 0.64285713 0.6849315 0.6376812 0.64285713 0.67142856 0.6438356 0.5942029 0.63380283 0.5797101 0.0 0.5217391 0.55714285 0.57746476 0.6527778 0.6388889 0.625 0.6388889 0.6111111 0.60273975 0.6666667 0.67142856 0.6119403 0.5970149 0.63076925 0.59090906 0.56060606 0.59090906 0.6060606 0.6060606 0.56060606 0.6764706 0.71428573 0.63380283 0.6197183 0.6621622 0.6486486 0.6216216 0.6756757 0.57575756 0.6363636 0.59090906 0.56060606 0.57575756 0.7027027 0.7162162 0.6486486 0.7162162 0.6891892 0.7432432 0.7567568 0.7432432 0.75342464 0.7297297 0.6756757 0.6621622 0.6891892 0.6891892 0.7162162 0.7162162 0.6891892 0.6621622 0.6756757 0.7297297 0.7162162 0.6351351 0.6621622 0.6351351 0.7837838 0.7432432 0.6486486 0.6486486 0.7058824 0.7058824 0.69863015 0.69863015 0.7297297 0.7027027 0.7567568 0.7432432 0.6756757 0.6891892 0.7432432 0.69863015 0.7123288 0.69863015 0.6849315 0.6712329 0.69863015 0.6756757
[26] '26'    0.59210527 0.59210527 0.65789473 0.6052632 0.6315789 0.6447368 0.6052632 0.6184211 0.55263156 0.59210527 0.59210527 0.57894737 0.64 0.6052632 0.6081081 0.6164383 0.6315789 0.625 0.6164383 0.5753425 0.57894737 0.49315068 0.5733333 0.5277778 0.5217391 0.0 0.40789473 0.5 0.63235295 0.63235295 0.5882353 0.63235295 0.60294116 0.5633803 0.6617647 0.6666667 0.6056338 0.6197183 0.64705884 0.5942029 0.5942029 0.6231884 0.64285713 0.6571429 0.6086956 0.7361111 0.64285713 0.5714286 0.6 0.6447368 0.69736844 0.6351351 0.7105263 0.5588235 0.5735294 0.60294116 0.63235295 0.60294116 0.69736844 0.68421054 0.65789473 0.7105263 0.7105263 0.7105263 0.7631579 0.7368421 0.76 0.75 0.7105263 0.7105263 0.68421054 0.68421054 0.7368421 0.7236842 0.7236842 0.69736844 0.67105263 0.7631579 0.6447368 0.69736844 0.65789473 0.67105263 0.7763158 0.75 0.6447368 0.6184211 0.6617647 0.61764705 0.6056338 0.6619718 0.6805556 0.625 0.6666667 0.6666667 0.6388889 0.5972222 0.6388889 0.63380283 0.6056338 0.5915493 0.6056338 0.5915493 0.6197183 0.6527778
[27] '27'    0.625 0.6125 0.5875 0.6 0.5875 0.5625 0.5875 0.5875 0.6 0.625 0.625 0.6375 0.5897436 0.6 0.53333336 0.6103896 0.6125 0.6052632 0.58441556 0.58441556 0.55 0.4935065 0.56962025 0.5394737 0.55714285 0.40789473 0.0 0.4875 0.6666667 0.5833333 0.5833333 0.6388889 0.6388889 0.63013697 0.7361111 0.71428573 0.6533333 0.6666667 0.6666667 0.60273975 0.65753424 0.63013697 0.6081081 0.6486486 0.53424656 0.7105263 0.6216216 0.6216216 0.63380283 0.6233766 0.65 0.65384614 0.7 0.5694444 0.5694444 0.5972222 0.6056338 0.57746476 0.7375 0.7125 0.6875 0.75 0.6875 0.7125 0.725 0.7 0.75949365 0.7375 0.7125 0.7 0.675 0.6875 0.75 0.75 0.7 0.7125 0.7375 0.775 0.7 0.675 0.6875 0.6875 0.7875 0.7875 0.6125 0.6 0.7083333 0.6527778 0.64 0.72 0.7236842 0.69736844 0.72 0.7236842 0.7105263 0.69736844 0.7368421 0.6933333 0.6533333 0.68 0.64 0.64 0.70666665 0.69736844
[28] '28'    0.63414633 0.63414633 0.597561 0.597561 0.63414633 0.597561 0.6219512 0.6219512 0.63414633 0.6707317 0.6707317 0.6707317 0.6 0.58536583 0.57894737 0.65384614 0.6585366 0.64935064 0.65822786 0.64102566 0.69512194 0.5822785 0.675 0.6282051 0.57746476 0.5 0.4875 0.0 0.69863015 0.63013697 0.60273975 0.65753424 0.6438356 0.5540541 0.6712329 0.73239434 0.65789473 0.69736844 0.7123288 0.7027027 0.7162162 0.7162162 0.6 0.68 0.6756757 0.6883117 0.73333335 0.73333335 0.6805556 0.7051282 0.75308645 0.73417723 0.75308645 0.63013697 0.56164384 0.5753425 0.6111111 0.625 0.76829267 0.7804878 0.7195122 0.76829267 0.73170733 0.75609756 0.79268295 0.75609756 0.79012346 0.79268295 0.75609756 0.73170733 0.7195122 0.7195122 0.76829267 0.75609756 0.74390244 0.7804878 0.76829267 0.81707317 0.76829267 0.68292683 0.74390244 0.74390244 0.80487806 0.7804878 0.68292683 0.6585366 0.7123288 0.739726 0.67105263 0.7236842 0.76623374 0.7532467 0.75 0.74025977 0.72727275 0.6753247 0.74025977 0.68421054 0.69736844 0.68421054 0.6315789 0.6447368 0.67105263 0.71428573
[29] '29'    0.72727275 0.71428573 0.76623374 0.72727275 0.71428573 0.74025977 0.71428573 0.71428573 0.72727275 0.74025977 0.7532467 0.76623374 0.7894737 0.74025977 0.7361111 0.6891892 0.7236842 0.6756757 0.6849315 0.76 0.7236842 0.6805556 0.72 0.6527778 0.6527778 0.63235295 0.6666667 0.69863015 0.0 0.4935065 0.4935065 0.4935065 0.5064935 0.6533333 0.6666667 0.64788735 0.6666667 0.6527778 0.62857145 0.6760563 0.6760563 0.7605634 0.6760563 0.6619718 0.64788735 0.7671233 0.7123288 0.7105263 0.6849315 0.7432432 0.71428573 0.6883117 0.71428573 0.7183099 0.6619718 0.64788735 0.62857145 0.6 0.74025977 0.74025977 0.74025977 0.7532467 0.74025977 0.7532467 0.71428573 0.74025977 0.7763158 0.6883117 0.6753247 0.66233766 0.66233766 0.6753247 0.6753247 0.66233766 0.72727275 0.72727275 0.7012987 0.74025977 0.74025977 0.6753247 0.74025977 0.74025977 0.76623374 0.8051948 0.72727275 0.66233766 0.6666667 0.7222222 0.7236842 0.7236842 0.74025977 0.64935064 0.67105263 0.71428573 0.71428573 0.7012987 0.71428573 0.69736844 0.68421054 0.7105263 0.7236842 0.7105263 0.69736844 0.6883117
[30] '30'    0.72727275 0.72727275 0.72727275 0.74025977 0.72727275 0.7532467 0.71428573 0.72727275 0.74025977 0.72727275 0.72727275 0.77922076 0.75 0.72727275 0.7222222 0.6621622 0.68421054 0.6756757 0.6438356 0.68 0.7105263 0.6527778 0.6933333 0.6527778 0.6388889 0.63235295 0.5833333 0.63013697 0.4935065 0.0 0.35064936 0.4935065 0.45454547 0.68 0.6944444 0.69014084 0.6805556 0.6944444 0.6142857 0.64788735 0.6197183 0.74647886 0.69014084 0.6619718 0.6056338 0.739726 0.69863015 0.68421054 0.65753424 0.7567568 0.7012987 0.6753247 0.6753247 0.6197183 0.6760563 0.6619718 0.6571429 0.6 0.74025977 0.7532467 0.7532467 0.7922078 0.71428573 0.72727275 0.7012987 0.72727275 0.75 0.7012987 0.6883117 0.6753247 0.66233766 0.6753247 0.6753247 0.64935064 0.72727275 0.71428573 0.7012987 0.74025977 0.7532467 0.6883117 0.6883117 0.7012987 0.8051948 0.8051948 0.72727275 0.66233766 0.7222222 0.7222222 0.7105263 0.7105263 0.7532467 0.7012987 0.7631579 0.72727275 0.76623374 0.74025977 0.76623374 0.75 0.7368421 0.7236842 0.75 0.68421054 0.7105263 0.71428573
[31] '31'    0.7012987 0.71428573 0.72727275 0.7532467 0.74025977 0.74025977 0.76623374 0.7532467 0.74025977 0.74025977 0.71428573 0.72727275 0.7763158 0.71428573 0.7222222 0.6621622 0.68421054 0.7027027 0.6712329 0.72 0.7236842 0.625 0.6 0.5972222 0.625 0.5882353 0.5833333 0.60273975 0.4935065 0.35064936 0.0 0.44155845 0.44155845 0.68 0.6805556 0.64788735 0.5972222 0.6805556 0.5714286 0.5633803 0.6197183 0.70422536 0.6619718 0.6056338 0.53521127 0.75342464 0.63013697 0.68421054 0.6438356 0.7432432 0.66233766 0.6363636 0.6753247 0.63380283 0.6056338 0.63380283 0.62857145 0.6142857 0.74025977 0.7532467 0.74025977 0.7532467 0.72727275 0.72727275 0.7532467 0.74025977 0.75 0.66233766 0.66233766 0.6753247 0.6883117 0.6753247 0.66233766 0.66233766 0.7012987 0.6883117 0.6883117 0.74025977 0.7012987 0.6883117 0.6883117 0.7012987 0.8051948 0.77922076 0.64935064 0.58441556 0.7083333 0.7361111 0.7236842 0.69736844 0.7922078 0.7012987 0.69736844 0.71428573 0.76623374 0.74025977 0.7532467 0.7105263 0.68421054 0.68421054 0.67105263 0.7105263 0.69736844 0.6753247
[32] '32'    0.71428573 0.71428573 0.74025977 0.7532467 0.72727275 0.7532467 0.71428573 0.71428573 0.72727275 0.72727275 0.7012987 0.71428573 0.7763158 0.74025977 0.7222222 0.7027027 0.7368421 0.7027027 0.6849315 0.72 0.7236842 0.6805556 0.68 0.6666667 0.6388889 0.63235295 0.6388889 0.65753424 0.4935065 0.4935065 0.44155845 0.0 0.27272728 0.70666665 0.6805556 0.63380283 0.7083333 0.7083333 0.62857145 0.63380283 0.69014084 0.74647886 0.73239434 0.73239434 0.63380283 0.75342464 0.6712329 0.67105263 0.6438356 0.7432432 0.66233766 0.66233766 0.6883117 0.6760563 0.69014084 0.6619718 0.67142856 0.6571429 0.74025977 0.74025977 0.71428573 0.71428573 0.74025977 0.74025977 0.76623374 0.76623374 0.7894737 0.72727275 0.7012987 0.6883117 0.6883117 0.7012987 0.71428573 0.7012987 0.71428573 0.72727275 0.71428573 0.7532467 0.72727275 0.66233766 0.72727275 0.72727275 0.7922078 0.8051948 0.7012987 0.6363636 0.7222222 0.7361111 0.75 0.75 0.7532467 0.71428573 0.7368421 0.7532467 0.76623374 0.72727275 0.76623374 0.69736844 0.69736844 0.68421054 0.7236842 0.65789473 0.6315789 0.6883117
[33] '33'    0.7012987 0.7012987 0.71428573 0.72727275 0.7012987 0.71428573 0.6883117 0.7012987 0.6883117 0.7012987 0.7012987 0.72727275 0.75 0.71428573 0.7083333 0.6891892 0.7236842 0.7027027 0.63013697 0.6666667 0.7105263 0.6527778 0.6533333 0.6388889 0.6111111 0.60294116 0.6388889 0.6438356 0.5064935 0.45454547 0.44155845 0.27272728 0.0 0.64 0.6527778 0.63380283 0.6666667 0.7083333 0.5857143 0.57746476 0.64788735 0.73239434 0.6760563 0.6760563 0.5915493 0.72602737 0.6849315 0.7105263 0.60273975 0.7297297 0.6753247 0.64935064 0.7012987 0.6619718 0.64788735 0.64788735 0.64285713 0.5857143 0.7532467 0.7532467 0.74025977 0.7532467 0.6883117 0.74025977 0.74025977 0.7532467 0.7894737 0.7012987 0.6883117 0.6753247 0.6753247 0.6753247 0.6883117 0.6753247 0.72727275 0.7012987 0.72727275 0.76623374 0.74025977 0.66233766 0.72727275 0.72727275 0.83116883 0.7922078 0.7012987 0.6233766 0.75 0.7361111 0.7368421 0.75 0.7922078 0.72727275 0.7631579 0.77922076 0.7532467 0.74025977 0.76623374 0.7368421 0.75 0.7236842 0.7368421 0.7105263 0.7105263 0.72727275
[34] '34'    0.64102566 0.64102566 0.67948717 0.64102566 0.67948717 0.7051282 0.6666667 0.6666667 0.6666667 0.6923077 0.7051282 0.6923077 0.65384614 0.7051282 0.6666667 0.68 0.64935064 0.6351351 0.6486486 0.6666667 0.6883117 0.60273975 0.59210527 0.63013697 0.60273975 0.5633803 0.63013697 0.5540541 0.6533333 0.68 0.68 0.70666665 0.64 0.0 0.60273975 0.6756757 0.7361111 0.7083333 0.62857145 0.6760563 0.6760563 0.69014084 0.6619718 0.63380283 0.69014084 0.72602737 0.7297297 0.7631579 0.70666665 0.6883117 0.7051282 0.67948717 0.6923077 0.64788735 0.63380283 0.6056338 0.6056338 0.5915493 0.71794873 0.74358976 0.74358976 0.78205127 0.65384614 0.74358976 0.71794873 0.74358976 0.76623374 0.74358976 0.71794873 0.6923077 0.7051282 0.7051282 0.74358976 0.7307692 0.7692308 0.75641024 0.7307692 0.7948718 0.67948717 0.6282051 0.74358976 0.7307692 0.82051283 0.7692308 0.67948717 0.61538464 0.63013697 0.65753424 0.72727275 0.7012987 0.78205127 0.74358976 0.75641024 0.78205127 0.78205127 0.7307692 0.75641024 0.72727275 0.74025977 0.72727275 0.6883117 0.71428573 0.71428573 0.74358976
[35] '35'    0.70666665 0.70666665 0.70666665 0.70666665 0.72 0.72 0.72 0.72 0.68 0.74666667 0.74666667 0.73333335 0.7162162 0.73333335 0.73239434 0.7123288 0.6533333 0.7083333 0.7083333 0.739726 0.73333335 0.69014084 0.6621622 0.6760563 0.6666667 0.6617647 0.7361111 0.6712329 0.6666667 0.6944444 0.6805556 0.6805556 0.6527778 0.60273975 0.0 0.625 0.7285714 0.73239434 0.6911765 0.6956522 0.71014494 0.7826087 0.7536232 0.73913044 0.71014494 0.70422536 0.7638889 0.7567568 0.73239434 0.7361111 0.72 0.70666665 0.73333335 0.68115944 0.7536232 0.68115944 0.6911765 0.6764706 0.8 0.74666667 0.70666665 0.73333335 0.7733333 0.74666667 0.7866667 0.74666667 0.73333335 0.76 0.74666667 0.74666667 0.73333335 0.74666667 0.7866667 0.7866667 0.73333335 0.74666667 0.72 0.84 0.74666667 0.70666665 0.68 0.6933333 0.7866667 0.73333335 0.72 0.73333335 0.69014084 0.70422536 0.7297297 0.7297297 0.76 0.70666665 0.7027027 0.70666665 0.70666665 0.73333335 0.76 0.6891892 0.7567568 0.7027027 0.6891892 0.7162162 0.7027027 0.70666665
[36] '36'    0.7432432 0.7432432 0.7837838 0.7702703 0.7567568 0.7702703 0.7837838 0.7837838 0.7567568 0.7702703 0.7432432 0.7837838 0.7972973 0.7837838 0.7808219 0.7777778 0.7567568 0.74647886 0.70422536 0.7361111 0.7567568 0.6857143 0.72602737 0.7285714 0.67142856 0.6666667 0.71428573 0.73239434 0.64788735 0.69014084 0.64788735 0.63380283 0.63380283 0.6756757 0.625 0.0 0.7246377 0.6857143 0.67164177 0.6911765 0.7058824 0.7058824 0.75 0.7352941 0.6617647 0.7285714 0.7605634 0.6438356 0.63013697 0.6891892 0.7837838 0.7297297 0.7702703 0.63235295 0.6617647 0.6764706 0.6764706 0.6617647 0.8108108 0.7297297 0.6891892 0.6351351 0.7567568 0.7027027 0.7162162 0.7162162 0.7123288 0.6891892 0.7027027 0.6891892 0.7162162 0.7162162 0.7162162 0.7162162 0.7027027 0.6891892 0.6891892 0.7567568 0.7297297 0.7432432 0.7162162 0.7162162 0.7432432 0.7567568 0.7432432 0.6756757 0.7714286 0.7714286 0.75342464 0.72602737 0.7432432 0.7297297 0.7432432 0.7702703 0.7432432 0.7837838 0.7567568 0.7671233 0.7671233 0.72602737 0.7808219 0.739726 0.69863015 0.7027027
[37] '37'    0.73417723 0.73417723 0.75949365 0.6962025 0.7468355 0.73417723 0.73417723 0.73417723 0.721519 0.6835443 0.6708861 0.6962025 0.76623374 0.73417723 0.6933333 0.76623374 0.70886075 0.7012987 0.69736844 0.6923077 0.6962025 0.7051282 0.7468355 0.66233766 0.6119403 0.6056338 0.6533333 0.65789473 0.6666667 0.6805556 0.5972222 0.7083333 0.6666667 0.7361111 0.7285714 0.7246377 0.0 0.5641026 0.58666664 0.59210527 0.6052632 0.65789473 0.6103896 0.5974026 0.59210527 0.70886075 0.64 0.64 0.6111111 0.7105263 0.70886075 0.65789473 0.6329114 0.6933333 0.6533333 0.6666667 0.7297297 0.6351351 0.7468355 0.7468355 0.721519 0.7721519 0.7721519 0.8101266 0.79746836 0.8101266 0.8333333 0.721519 0.75949365 0.7468355 0.75949365 0.75949365 0.75949365 0.75949365 0.7721519 0.75949365 0.73417723 0.8227848 0.75949365 0.7721519 0.7721519 0.75949365 0.8607595 0.84810126 0.6708861 0.6835443 0.7808219 0.75342464 0.69863015 0.6849315 0.7702703 0.7027027 0.69863015 0.7162162 0.7297297 0.7162162 0.7432432 0.69863015 0.65753424 0.6712329 0.63013697 0.72602737 0.6849315 0.7027027
[38] '38'    0.7721519 0.7721519 0.7721519 0.75949365 0.8101266 0.79746836 0.7721519 0.7848101 0.79746836 0.7468355 0.75949365 0.75949365 0.77922076 0.721519 0.72 0.7532467 0.6962025 0.72727275 0.69736844 0.71794873 0.7468355 0.6923077 0.7468355 0.7012987 0.5970149 0.6197183 0.6666667 0.69736844 0.6527778 0.6944444 0.6805556 0.7083333 0.7083333 0.7083333 0.73239434 0.6857143 0.5641026 0.0 0.58666664 0.68421054 0.65789473 0.65789473 0.58441556 0.6363636 0.6315789 0.65822786 0.70666665 0.64 0.6527778 0.69736844 0.70886075 0.68421054 0.70886075 0.6533333 0.64 0.6933333 0.6621622 0.6621622 0.73417723 0.721519 0.65822786 0.721519 0.7721519 0.7468355 0.721519 0.7468355 0.74358976 0.73417723 0.75949365 0.70886075 0.70886075 0.721519 0.70886075 0.721519 0.73417723 0.75949365 0.721519 0.8101266 0.75949365 0.73417723 0.73417723 0.75949365 0.7468355 0.7721519 0.721519 0.6455696 0.739726 0.739726 0.69863015 0.6712329 0.7297297 0.7162162 0.75342464 0.7162162 0.6891892 0.7297297 0.7702703 0.72602737 0.69863015 0.7123288 0.7123288 0.69863015 0.72602737 0.7162162
[39] '39'    0.7105263 0.7105263 0.7368421 0.68421054 0.7236842 0.69736844 0.69736844 0.7368421 0.68421054 0.67105263 0.67105263 0.69736844 0.73333335 0.68421054 0.7222222 0.7432432 0.69736844 0.7162162 0.65753424 0.6933333 0.7236842 0.68 0.69736844 0.68 0.63076925 0.64705884 0.6666667 0.7123288 0.62857145 0.6142857 0.5714286 0.62857145 0.5857143 0.62857145 0.6911765 0.67164177 0.58666664 0.58666664 0.0 0.5263158 0.56578946 0.6052632 0.56578946 0.57894737 0.6052632 0.7368421 0.5890411 0.6438356 0.6 0.739726 0.7105263 0.6712329 0.67105263 0.72 0.6933333 0.72 0.7162162 0.5810811 0.7105263 0.7763158 0.7763158 0.7631579 0.75 0.7368421 0.69736844 0.7236842 0.8 0.7105263 0.7105263 0.69736844 0.7368421 0.7105263 0.7105263 0.7236842 0.7368421 0.7236842 0.75 0.7894737 0.75 0.7105263 0.75 0.75 0.8552632 0.80263156 0.7236842 0.6315789 0.7605634 0.73239434 0.7605634 0.69014084 0.7638889 0.7361111 0.70422536 0.75 0.7916667 0.7638889 0.7777778 0.7605634 0.7605634 0.74647886 0.73239434 0.7183099 0.73239434 0.7222222
[40] '40'    0.7532467 0.7532467 0.74025977 0.7532467 0.74025977 0.71428573 0.72727275 0.74025977 0.7012987 0.7532467 0.7532467 0.74025977 0.7368421 0.64935064 0.6849315 0.72 0.6883117 0.74666667 0.6891892 0.7368421 0.6883117 0.6447368 0.64935064 0.59210527 0.59090906 0.5942029 0.60273975 0.7027027 0.6760563 0.64788735 0.5633803 0.63380283 0.57746476 0.6760563 0.6956522 0.6911765 0.59210527 0.68421054 0.5263158 0.0 0.46753246 0.4935065 0.5714286 0.5584416 0.5194805 0.6883117 0.5675676 0.6216216 0.53521127 0.6891892 0.66233766 0.527027 0.5974026 0.68421054 0.65789473 0.67105263 0.6933333 0.61333334 0.7012987 0.7532467 0.76623374 0.76623374 0.6753247 0.77922076 0.7532467 0.72727275 0.7631579 0.71428573 0.72727275 0.7012987 0.74025977 0.71428573 0.6883117 0.6883117 0.6753247 0.6233766 0.6883117 0.72727275 0.7012987 0.6753247 0.74025977 0.74025977 0.8051948 0.7532467 0.6363636 0.6103896 0.7777778 0.6805556 0.7361111 0.7361111 0.7808219 0.69863015 0.7083333 0.75342464 0.7808219 0.75342464 0.739726 0.75 0.7083333 0.7222222 0.7222222 0.7222222 0.7361111 0.6849315
[41] '41'    0.74025977 0.74025977 0.74025977 0.7532467 0.7532467 0.72727275 0.76623374 0.74025977 0.72727275 0.72727275 0.72727275 0.72727275 0.7368421 0.71428573 0.6712329 0.74666667 0.64935064 0.74666667 0.7027027 0.7368421 0.71428573 0.7236842 0.7012987 0.6184211 0.56060606 0.5942029 0.65753424 0.7162162 0.6760563 0.6197183 0.6197183 0.69014084 0.64788735 0.6760563 0.71014494 0.7058824 0.6052632 0.65789473 0.56578946 0.46753246 0.0 0.37662336 0.5064935 0.5584416 0.48051947 0.6753247 0.5945946 0.6216216 0.5070422 0.7027027 0.64935064 0.6216216 0.66233766 0.6184211 0.67105263 0.6315789 0.6666667 0.56 0.74025977 0.8181818 0.77922076 0.76623374 0.77922076 0.77922076 0.7922078 0.7532467 0.80263156 0.7532467 0.72727275 0.74025977 0.74025977 0.74025977 0.72727275 0.72727275 0.74025977 0.71428573 0.71428573 0.77922076 0.76623374 0.72727275 0.77922076 0.76623374 0.8181818 0.7922078 0.71428573 0.6363636 0.75 0.6805556 0.7361111 0.7638889 0.739726 0.7671233 0.7638889 0.7808219 0.739726 0.7671233 0.739726 0.7916667 0.7361111 0.7361111 0.75 0.7083333 0.75 0.75342464
[42] '42'    0.76623374 0.76623374 0.7532467 0.77922076 0.77922076 0.76623374 0.77922076 0.77922076 0.74025977 0.74025977 0.74025977 0.72727275 0.7368421 0.71428573 0.69863015 0.72 0.72727275 0.76 0.7162162 0.7105263 0.7012987 0.67105263 0.6883117 0.67105263 0.59090906 0.6231884 0.63013697 0.7162162 0.7605634 0.74647886 0.70422536 0.74647886 0.73239434 0.69014084 0.7826087 0.7058824 0.65789473 0.65789473 0.6052632 0.4935065 0.37662336 0.0 0.5584416 0.5714286 0.58441556 0.7012987 0.6351351 0.6351351 0.57746476 0.6756757 0.66233766 0.6216216 0.64935064 0.67105263 0.69736844 0.7236842 0.70666665 0.6666667 0.76623374 0.77922076 0.76623374 0.7922078 0.8051948 0.7922078 0.83116883 0.76623374 0.7894737 0.76623374 0.7532467 0.7532467 0.7532467 0.74025977 0.7532467 0.7532467 0.74025977 0.7012987 0.7012987 0.76623374 0.7532467 0.7532467 0.77922076 0.7922078 0.8051948 0.7922078 0.6753247 0.64935064 0.75 0.7083333 0.7083333 0.8055556 0.8082192 0.8082192 0.7916667 0.7671233 0.7671233 0.8082192 0.79452056 0.7916667 0.75 0.7777778 0.7222222 0.75 0.7777778 0.7671233
[43] '43'    0.67948717 0.6923077 0.67948717 0.71794873 0.71794873 0.6923077 0.7051282 0.71794873 0.7051282 0.67948717 0.67948717 0.67948717 0.67105263 0.6923077 0.6216216 0.75 0.65384614 0.67105263 0.68 0.7012987 0.67948717 0.71428573 0.6923077 0.6447368 0.6060606 0.64285713 0.6081081 0.6 0.6760563 0.69014084 0.6619718 0.73239434 0.6760563 0.6619718 0.7536232 0.75 0.6103896 0.58441556 0.56578946 0.5714286 0.5064935 0.5584416 0.0 0.4871795 0.4935065 0.71794873 0.6351351 0.6351351 0.5915493 0.6666667 0.65384614 0.64 0.6666667 0.59210527 0.6184211 0.6315789 0.6 0.5466667 0.74358976 0.75641024 0.74358976 0.82051283 0.71794873 0.75641024 0.75641024 0.71794873 0.8051948 0.74358976 0.7307692 0.74358976 0.74358976 0.74358976 0.7307692 0.74358976 0.78205127 0.75641024 0.75641024 0.82051283 0.7692308 0.7307692 0.78205127 0.75641024 0.8076923 0.8076923 0.6666667 0.64102566 0.7638889 0.75 0.7361111 0.7638889 0.739726 0.75342464 0.7777778 0.75342464 0.69863015 0.739726 0.7671233 0.7777778 0.75 0.75 0.75 0.6944444 0.7222222 0.739726
[44] '44'    0.78205127 0.78205127 0.78205127 0.78205127 0.7948718 0.78205127 0.78205127 0.78205127 0.71794873 0.7692308 0.7692308 0.7307692 0.7236842 0.7692308 0.6486486 0.69736844 0.7307692 0.75 0.6533333 0.7012987 0.7051282 0.7012987 0.67948717 0.67105263 0.6060606 0.6571429 0.6486486 0.68 0.6619718 0.6619718 0.6056338 0.73239434 0.6760563 0.63380283 0.73913044 0.7352941 0.5974026 0.6363636 0.57894737 0.5584416 0.5584416 0.5714286 0.4871795 0.0 0.42857143 0.67948717 0.6891892 0.6756757 0.6197183 0.72 0.6923077 0.61333334 0.67948717 0.68421054 0.68421054 0.7105263 0.68 0.6 0.75641024 0.7051282 0.67948717 0.82051283 0.6923077 0.78205127 0.75641024 0.74358976 0.7922078 0.74358976 0.74358976 0.7307692 0.7692308 0.74358976 0.71794873 0.71794873 0.67948717 0.6923077 0.67948717 0.78205127 0.78205127 0.7692308 0.7692308 0.75641024 0.8333333 0.82051283 0.6025641 0.6025641 0.7777778 0.7222222 0.75 0.7638889 0.7671233 0.72602737 0.7083333 0.739726 0.7123288 0.7671233 0.739726 0.7222222 0.7083333 0.7222222 0.75 0.6944444 0.7083333 0.7123288
[45] '45'    0.74025977 0.7532467 0.74025977 0.77922076 0.7532467 0.74025977 0.7532467 0.74025977 0.72727275 0.72727275 0.72727275 0.74025977 0.7631579 0.74025977 0.6849315 0.74666667 0.6363636 0.70666665 0.6621622 0.68421054 0.6753247 0.65789473 0.6363636 0.59210527 0.56060606 0.6086956 0.53424656 0.6756757 0.64788735 0.6056338 0.53521127 0.63380283 0.5915493 0.69014084 0.71014494 0.6617647 0.59210527 0.6315789 0.6052632 0.5194805 0.48051947 0.58441556 0.4935065 0.42857143 0.0 0.64935064 0.6486486 0.6486486 0.57746476 0.7027027 0.6103896 0.5810811 0.66233766 0.57894737 0.6447368 0.57894737 0.6 0.53333336 0.76623374 0.77922076 0.74025977 0.8051948 0.74025977 0.8051948 0.7922078 0.77922076 0.80263156 0.76623374 0.74025977 0.72727275 0.74025977 0.74025977 0.72727275 0.72727275 0.71428573 0.6753247 0.71428573 0.8051948 0.7922078 0.7532467 0.77922076 0.76623374 0.7532467 0.7532467 0.64935064 0.6233766 0.7361111 0.7083333 0.7361111 0.75 0.739726 0.739726 0.7638889 0.7123288 0.739726 0.7671233 0.75342464 0.75 0.7222222 0.7222222 0.7222222 0.6944444 0.7083333 0.7123288
[46] '46'    0.775 0.7875 0.8 0.8 0.7875 0.775 0.8 0.8 0.7625 0.7625 0.7625 0.775 0.74358976 0.7375 0.7368421 0.71794873 0.725 0.7692308 0.72727275 0.721519 0.75 0.721519 0.7 0.7307692 0.6764706 0.7361111 0.7105263 0.6883117 0.7671233 0.739726 0.75342464 0.75342464 0.72602737 0.72602737 0.70422536 0.7285714 0.70886075 0.65822786 0.7368421 0.6883117 0.6753247 0.7012987 0.71794873 0.67948717 0.64935064 0.0 0.7894737 0.7368421 0.6438356 0.74025977 0.7625 0.71428573 0.6875 0.7236842 0.67105263 0.7105263 0.61333334 0.72 0.775 0.75 0.725 0.775 0.75 0.8 0.8 0.775 0.79746836 0.775 0.775 0.75 0.7625 0.775 0.7625 0.7625 0.75 0.7375 0.75 0.8125 0.775 0.775 0.8 0.8 0.8 0.7625 0.7 0.7 0.7837838 0.7432432 0.7432432 0.7702703 0.7733333 0.76 0.7837838 0.7733333 0.74666667 0.7733333 0.76 0.7837838 0.7702703 0.7432432 0.7432432 0.7567568 0.7567568 0.74666667
[47] '47'    0.7307692 0.7307692 0.7051282 0.7051282 0.71794873 0.6923077 0.7051282 0.6923077 0.71794873 0.7307692 0.7307692 0.74358976 0.74025977 0.71794873 0.6849315 0.72 0.7051282 0.7567568 0.72 0.7733333 0.67948717 0.6753247 0.66233766 0.64935064 0.71428573 0.64285713 0.6216216 0.73333335 0.7123288 0.69863015 0.63013697 0.6712329 0.6849315 0.7297297 0.7638889 0.7605634 0.64 0.70666665 0.5890411 0.5675676 0.5945946 0.6351351 0.6351351 0.6891892 0.6486486 0.7894737 0.0 0.5263158 0.5068493 0.6533333 0.61538464 0.5714286 0.5641026 0.6621622 0.6891892 0.6486486 0.72602737 0.65753424 0.75641024 0.8076923 0.7692308 0.7692308 0.7692308 0.7948718 0.7692308 0.75641024 0.8051948 0.7692308 0.75641024 0.75641024 0.7692308 0.7692308 0.75641024 0.75641024 0.7692308 0.75641024 0.78205127 0.7692308 0.71794873 0.74358976 0.78205127 0.75641024 0.8333333 0.7948718 0.7051282 0.5641026 0.7866667 0.6933333 0.7631579 0.7763158 0.83116883 0.76623374 0.7894737 0.7532467 0.8051948 0.7922078 0.7922078 0.7631579 0.7368421 0.7236842 0.7631579 0.75 0.75 0.76623374
[48] '48'    0.7848101 0.7848101 0.75949365 0.721519 0.73417723 0.73417723 0.6835443 0.70886075 0.70886075 0.7721519 0.7468355 0.75949365 0.75641024 0.73417723 0.6666667 0.72727275 0.721519 0.7012987 0.69736844 0.75641024 0.6962025 0.62666667 0.6666667 0.6533333 0.63380283 0.5714286 0.6216216 0.73333335 0.7105263 0.68421054 0.68421054 0.67105263 0.7105263 0.7631579 0.7567568 0.6438356 0.64 0.64 0.6438356 0.6216216 0.6216216 0.6351351 0.6351351 0.6756757 0.6486486 0.7368421 0.5263158 0.0 0.38157895 0.59210527 0.6708861 0.65384614 0.6455696 0.6351351 0.6621622 0.7027027 0.6712329 0.6849315 0.73417723 0.73417723 0.70886075 0.70886075 0.7468355 0.73417723 0.7848101 0.7721519 0.8076923 0.7848101 0.75949365 0.73417723 0.75949365 0.75949365 0.7468355 0.7468355 0.75949365 0.75949365 0.70886075 0.75949365 0.6835443 0.7468355 0.75949365 0.75949365 0.79746836 0.7848101 0.6708861 0.6329114 0.8243243 0.7567568 0.7532467 0.7532467 0.75641024 0.7692308 0.7922078 0.75641024 0.7692308 0.7692308 0.74358976 0.7532467 0.72727275 0.71428573 0.74025977 0.72727275 0.72727275 0.7051282
[49] '49'    0.7631579 0.7631579 0.7105263 0.7368421 0.7236842 0.7105263 0.69736844 0.7105263 0.68421054 0.7236842 0.7105263 0.7368421 0.69736844 0.68421054 0.6666667 0.6891892 0.68421054 0.7162162 0.65753424 0.74666667 0.67105263 0.625 0.62666667 0.625 0.6197183 0.6 0.63380283 0.6805556 0.6849315 0.65753424 0.6438356 0.6438356 0.60273975 0.70666665 0.73239434 0.63013697 0.6111111 0.6527778 0.6 0.53521127 0.5070422 0.57746476 0.5915493 0.6197183 0.57746476 0.6438356 0.5068493 0.38157895 0.0 0.56578946 0.6315789 0.58666664 0.57894737 0.6056338 0.64788735 0.6197183 0.6197183 0.53521127 0.75 0.7236842 0.67105263 0.69736844 0.75 0.7763158 0.7894737 0.7763158 0.7733333 0.75 0.75 0.7105263 0.75 0.75 0.7368421 0.7368421 0.7631579 0.75 0.7105263 0.7105263 0.68421054 0.7236842 0.75 0.7368421 0.80263156 0.7236842 0.6447368 0.55263156 0.7746479 0.7183099 0.7297297 0.7567568 0.7866667 0.72 0.7733333 0.74666667 0.72 0.7733333 0.72 0.7702703 0.7432432 0.7162162 0.7432432 0.7162162 0.7567568 0.72
[50] '50'    0.7108434 0.72289157 0.72289157 0.72289157 0.73493975 0.7590361 0.7108434 0.72289157 0.72289157 0.79518074 0.78313255 0.7590361 0.73170733 0.72289157 0.69512194 0.7654321 0.72289157 0.775 0.6666667 0.69135803 0.70238096 0.675 0.69512194 0.67948717 0.6621622 0.6447368 0.6233766 0.7051282 0.7432432 0.7567568 0.7432432 0.7432432 0.7297297 0.6883117 0.7361111 0.6891892 0.7105263 0.69736844 0.739726 0.6891892 0.7027027 0.6756757 0.6666667 0.72 0.7027027 0.74025977 0.6533333 0.59210527 0.56578946 0.0 0.54651165 0.4878049 0.54651165 0.6712329 0.6849315 0.6712329 0.60273975 0.65753424 0.8235294 0.7529412 0.7411765 0.7411765 0.7619048 0.8 0.8235294 0.8 0.7882353 0.7647059 0.7764706 0.7764706 0.7882353 0.7764706 0.7790698 0.7790698 0.8117647 0.7647059 0.8117647 0.8235294 0.7764706 0.8117647 0.7882353 0.7882353 0.8117647 0.7882353 0.69411767 0.68235296 0.8055556 0.7222222 0.7532467 0.77922076 0.7692308 0.75641024 0.78205127 0.71794873 0.67948717 0.74358976 0.75641024 0.7532467 0.77922076 0.7532467 0.7532467 0.7012987 0.76623374 0.7307692
[51] '51'    0.7790698 0.7790698 0.75581396 0.76744187 0.75581396 0.76744187 0.74418604 0.73255813 0.76744187 0.7906977 0.7906977 0.7790698 0.70238096 0.76744187 0.70731705 0.71428573 0.6627907 0.72619045 0.6666667 0.7380952 0.74712646 0.6385542 0.7176471 0.6419753 0.6486486 0.69736844 0.65 0.75308645 0.71428573 0.7012987 0.66233766 0.66233766 0.6753247 0.7051282 0.72 0.7837838 0.70886075 0.70886075 0.7105263 0.66233766 0.64935064 0.66233766 0.65384614 0.6923077 0.6103896 0.7625 0.61538464 0.6708861 0.6315789 0.54651165 0.0 0.3882353 0.42696628 0.6184211 0.69736844 0.6184211 0.6 0.61333334 0.7888889 0.79545456 0.7613636 0.79545456 0.78409094 0.78409094 0.79545456 0.75 0.7582418 0.73333335 0.75555557 0.74444443 0.76666665 0.75555557 0.7912088 0.8021978 0.75 0.77272725 0.78409094 0.82222223 0.7888889 0.6931818 0.7613636 0.77272725 0.84090906 0.77272725 0.6818182 0.67045456 0.74666667 0.6666667 0.7 0.7125 0.75308645 0.7407407 0.725 0.7407407 0.72839504 0.7654321 0.75308645 0.7 0.7 0.7 0.7 0.6625 0.6875 0.6666667
[52] '52'    0.72289157 0.72289157 0.72289157 0.73493975 0.72289157 0.7108434 0.7108434 0.7108434 0.6987952 0.72289157 0.72289157 0.72289157 0.69135803 0.686747 0.6923077 0.65 0.67469877 0.6835443 0.65 0.7 0.6987952 0.65822786 0.654321 0.5641026 0.6216216 0.6351351 0.65384614 0.73417723 0.6883117 0.6753247 0.6363636 0.66233766 0.64935064 0.67948717 0.70666665 0.7297297 0.65789473 0.68421054 0.6712329 0.527027 0.6216216 0.6216216 0.64 0.61333334 0.5810811 0.71428573 0.5714286 0.65384614 0.58666664 0.4878049 0.3882353 0.0 0.34117648 0.65753424 0.65753424 0.6438356 0.625 0.6527778 0.8 0.7647059 0.7647059 0.8 0.7619048 0.7764706 0.7764706 0.7764706 0.78571427 0.7294118 0.7529412 0.7529412 0.7529412 0.7411765 0.7411765 0.7411765 0.7647059 0.7647059 0.7647059 0.7764706 0.7294118 0.7647059 0.7529412 0.7647059 0.84705883 0.7882353 0.68235296 0.64705884 0.73333335 0.64 0.65 0.725 0.7407407 0.67901236 0.725 0.7160494 0.72839504 0.7407407 0.72839504 0.7125 0.7125 0.7 0.725 0.6875 0.7 0.6666667
[53] '53'    0.75581396 0.75581396 0.74418604 0.73255813 0.73255813 0.73255813 0.73255813 0.73255813 0.75581396 0.73255813 0.7209302 0.73255813 0.71428573 0.68604654 0.68292683 0.6666667 0.6744186 0.74698794 0.6785714 0.7380952 0.6896552 0.6626506 0.65882355 0.61728394 0.6756757 0.7105263 0.7 0.75308645 0.71428573 0.6753247 0.6753247 0.6883117 0.7012987 0.6923077 0.73333335 0.7702703 0.6329114 0.70886075 0.67105263 0.5974026 0.66233766 0.64935064 0.6666667 0.67948717 0.66233766 0.6875 0.5641026 0.6455696 0.57894737 0.54651165 0.42696628 0.34117648 0.0 0.6447368 0.6447368 0.6315789 0.62666667 0.62666667 0.77272725 0.78409094 0.78409094 0.78409094 0.77011496 0.77272725 0.75 0.75 0.7613636 0.75 0.75 0.7386364 0.7613636 0.75 0.7752809 0.7752809 0.78409094 0.78409094 0.75 0.77272725 0.77272725 0.7613636 0.78409094 0.8068182 0.82954544 0.79545456 0.6363636 0.6363636 0.70666665 0.6666667 0.725 0.7 0.75308645 0.7160494 0.7125 0.7160494 0.72839504 0.7654321 0.7407407 0.7 0.6625 0.6875 0.725 0.6625 0.675 0.69135803
[54] '54'    0.67105263 0.68421054 0.67105263 0.65789473 0.67105263 0.69736844 0.6447368 0.68421054 0.69736844 0.69736844 0.68421054 0.68421054 0.68 0.7105263 0.6111111 0.6486486 0.5 0.6216216 0.5890411 0.61333334 0.6184211 0.56 0.6447368 0.61333334 0.57575756 0.5588235 0.5694444 0.63013697 0.7183099 0.6197183 0.63380283 0.6760563 0.6619718 0.64788735 0.68115944 0.63235295 0.6933333 0.6533333 0.72 0.68421054 0.6184211 0.67105263 0.59210527 0.68421054 0.57894737 0.7236842 0.6621622 0.6351351 0.6056338 0.6712329 0.6184211 0.65753424 0.6447368 0.0 0.42105263 0.42105263 0.45333335 0.52 0.7368421 0.69736844 0.68421054 0.75 0.68421054 0.69736844 0.7368421 0.7368421 0.72 0.7894737 0.7236842 0.7368421 0.7631579 0.75 0.7631579 0.75 0.7368421 0.75 0.68421054 0.7763158 0.7105263 0.68421054 0.7236842 0.7236842 0.7236842 0.7236842 0.6447368 0.6315789 0.7083333 0.6527778 0.6805556 0.7222222 0.6712329 0.7123288 0.75 0.739726 0.6849315 0.69863015 0.69863015 0.6805556 0.6805556 0.6944444 0.6805556 0.625 0.6388889 0.69863015
[55] '55'    0.67105263 0.67105263 0.68421054 0.7105263 0.68421054 0.68421054 0.7236842 0.7368421 0.7236842 0.65789473 0.65789473 0.65789473 0.6666667 0.67105263 0.625 0.6756757 0.6052632 0.6351351 0.5753425 0.6666667 0.69736844 0.61333334 0.6184211 0.6 0.6363636 0.5735294 0.5694444 0.56164384 0.6619718 0.6760563 0.6056338 0.69014084 0.64788735 0.63380283 0.7536232 0.6617647 0.6533333 0.64 0.6933333 0.65789473 0.67105263 0.69736844 0.6184211 0.68421054 0.6447368 0.67105263 0.6891892 0.6621622 0.64788735 0.6849315 0.69736844 0.65753424 0.6447368 0.42105263 0.0 0.40789473 0.46666667 0.53333336 0.69736844 0.69736844 0.69736844 0.75 0.68421054 0.68421054 0.7105263 0.75 0.7866667 0.80263156 0.7763158 0.7631579 0.7894737 0.7763158 0.7763158 0.7631579 0.7368421 0.7631579 0.68421054 0.80263156 0.7368421 0.7236842 0.75 0.7368421 0.80263156 0.7763158 0.6447368 0.6184211 0.7222222 0.7083333 0.7083333 0.7222222 0.7123288 0.75342464 0.7361111 0.69863015 0.7123288 0.65753424 0.6849315 0.6805556 0.6388889 0.6666667 0.6527778 0.6944444 0.6944444 0.72602737
[56] '56'    0.67105263 0.65789473 0.65789473 0.68421054 0.69736844 0.68421054 0.69736844 0.67105263 0.68421054 0.67105263 0.67105263 0.67105263 0.68 0.69736844 0.625 0.6756757 0.56578946 0.6621622 0.56164384 0.64 0.6315789 0.5733333 0.6315789 0.58666664 0.59090906 0.60294116 0.5972222 0.5753425 0.64788735 0.6619718 0.63380283 0.6619718 0.64788735 0.6056338 0.68115944 0.6764706 0.6666667 0.6933333 0.72 0.67105263 0.6315789 0.7236842 0.6315789 0.7105263 0.57894737 0.7105263 0.6486486 0.7027027 0.6197183 0.6712329 0.6184211 0.6438356 0.6315789 0.42105263 0.40789473 0.0 0.4 0.45333335 0.69736844 0.7368421 0.69736844 0.7368421 0.68421054 0.75 0.7631579 0.7368421 0.72 0.7631579 0.7236842 0.75 0.75 0.7368421 0.7631579 0.75 0.7236842 0.7105263 0.7105263 0.7763158 0.7236842 0.65789473 0.7368421 0.69736844 0.80263156 0.7631579 0.6184211 0.6184211 0.7083333 0.6805556 0.6944444 0.6666667 0.72602737 0.72602737 0.6805556 0.739726 0.69863015 0.69863015 0.69863015 0.6944444 0.6944444 0.7083333 0.6944444 0.6527778 0.6527778 0.72602737
[57] '57'    0.6533333 0.6533333 0.6533333 0.6666667 0.6666667 0.68 0.6533333 0.6666667 0.6666667 0.70666665 0.70666665 0.70666665 0.68 0.64 0.6666667 0.6849315 0.50666666 0.65753424 0.6111111 0.6486486 0.68 0.5810811 0.64 0.5945946 0.56060606 0.63235295 0.6056338 0.6111111 0.62857145 0.6571429 0.62857145 0.67142856 0.64285713 0.6056338 0.6911765 0.6764706 0.7297297 0.6621622 0.7162162 0.6933333 0.6666667 0.70666665 0.6 0.68 0.6 0.61333334 0.72602737 0.6712329 0.6197183 0.60273975 0.6 0.625 0.62666667 0.45333335 0.46666667 0.4 0.0 0.44 0.72 0.73333335 0.72 0.73333335 0.72 0.72 0.73333335 0.74666667 0.7297297 0.7733333 0.72 0.74666667 0.74666667 0.73333335 0.76 0.74666667 0.76 0.76 0.76 0.81333333 0.76 0.70666665 0.72 0.72 0.76 0.7733333 0.6666667 0.6666667 0.7605634 0.70422536 0.7183099 0.74647886 0.7638889 0.7638889 0.7638889 0.7222222 0.7222222 0.7638889 0.7638889 0.74647886 0.73239434 0.73239434 0.7183099 0.69014084 0.74647886 0.75
[58] '58'    0.74666667 0.74666667 0.72 0.72 0.73333335 0.73333335 0.6933333 0.74666667 0.73333335 0.73333335 0.73333335 0.73333335 0.72 0.72 0.6805556 0.6712329 0.56 0.6164383 0.5972222 0.6621622 0.6666667 0.6081081 0.62666667 0.5945946 0.57575756 0.60294116 0.57746476 0.625 0.6 0.6 0.6142857 0.6571429 0.5857143 0.5915493 0.6764706 0.6617647 0.6351351 0.6621622 0.5810811 0.61333334 0.56 0.6666667 0.5466667 0.6 0.53333336 0.72 0.65753424 0.6849315 0.53521127 0.65753424 0.61333334 0.6527778 0.62666667 0.52 0.53333336 0.45333335 0.44 0.0 0.73333335 0.7733333 0.70666665 0.74666667 0.72 0.74666667 0.74666667 0.70666665 0.7432432 0.70666665 0.6666667 0.70666665 0.70666665 0.6933333 0.73333335 0.73333335 0.74666667 0.6933333 0.68 0.74666667 0.74666667 0.6666667 0.73333335 0.73333335 0.82666665 0.7866667 0.64 0.6 0.7183099 0.64788735 0.7183099 0.6619718 0.6944444 0.7083333 0.7222222 0.7083333 0.6666667 0.7083333 0.6944444 0.70422536 0.6760563 0.70422536 0.6760563 0.64788735 0.64788735 0.7083333
[59] '59'    0.80898875 0.80898875 0.7752809 0.7752809 0.80898875 0.752809 0.752809 0.752809 0.78651685 0.74157304 0.71910113 0.71910113 0.7586207 0.74157304 0.73493975 0.68235296 0.73626375 0.7093023 0.7093023 0.7647059 0.7582418 0.71428573 0.7411765 0.7108434 0.7027027 0.69736844 0.7375 0.76829267 0.74025977 0.74025977 0.74025977 0.74025977 0.7532467 0.71794873 0.8 0.8108108 0.7468355 0.73417723 0.7105263 0.7012987 0.74025977 0.76623374 0.74358976 0.75641024 0.76623374 0.775 0.75641024 0.73417723 0.75 0.8235294 0.7888889 0.8 0.77272725 0.7368421 0.69736844 0.69736844 0.72 0.73333335 0.0 0.72043014 0.7311828 0.7311828 0.6344086 0.67741936 0.67741936 0.6236559 0.67021275 0.6631579 0.6 0.6 0.6421053 0.6 0.6315789 0.6210526 0.68817204 0.6236559 0.6451613 0.76842105 0.67368424 0.6666667 0.65591395 0.6989247 0.78494626 0.79569894 0.7096774 0.65591395 0.7631579 0.75 0.7804878 0.69512194 0.78313255 0.79518074 0.7804878 0.78313255 0.8313253 0.78313255 0.79518074 0.76829267 0.74390244 0.75609756 0.75609756 0.79268295 0.74390244 0.78313255
[60] '60'    0.78651685 0.78651685 0.78651685 0.752809 0.7752809 0.7752809 0.7303371 0.74157304 0.78651685 0.752809 0.752809 0.74157304 0.77011496 0.76404494 0.7710843 0.7294118 0.7582418 0.73255813 0.75581396 0.69411767 0.73626375 0.6904762 0.7294118 0.74698794 0.7162162 0.68421054 0.7125 0.7804878 0.74025977 0.7532467 0.7532467 0.74025977 0.7532467 0.74358976 0.74666667 0.7297297 0.7468355 0.721519 0.7763158 0.7532467 0.8181818 0.77922076 0.75641024 0.7051282 0.77922076 0.75 0.8076923 0.73417723 0.7236842 0.7529412 0.79545456 0.7647059 0.78409094 0.69736844 0.69736844 0.7368421 0.73333335 0.7733333 0.72043014 0.0 0.29032257 0.43010753 0.6304348 0.65591395 0.6344086 0.6989247 0.6630435 0.68817204 0.67741936 0.6666667 0.68817204 0.67741936 0.6989247 0.67741936 0.65591395 0.65591395 0.53763443 0.7311828 0.6666667 0.7311828 0.6236559 0.67741936 0.75268817 0.76344085 0.68817204 0.6451613 0.7631579 0.7105263 0.76829267 0.69512194 0.7590361 0.72289157 0.74390244 0.7590361 0.73493975 0.72289157 0.7108434 0.73170733 0.74390244 0.74390244 0.74390244 0.76829267 0.74390244 0.72289157
[61] '61'    0.76404494 0.76404494 0.7752809 0.752809 0.78651685 0.7752809 0.7752809 0.7752809 0.7752809 0.752809 0.752809 0.74157304 0.79310346 0.7752809 0.7710843 0.7176471 0.73626375 0.7209302 0.7209302 0.7647059 0.7032967 0.6785714 0.69411767 0.73493975 0.6486486 0.65789473 0.6875 0.7195122 0.74025977 0.7532467 0.74025977 0.71428573 0.74025977 0.74358976 0.70666665 0.6891892 0.721519 0.65822786 0.7763158 0.76623374 0.77922076 0.76623374 0.74358976 0.67948717 0.74025977 0.725 0.7692308 0.70886075 0.67105263 0.7411765 0.7613636 0.7647059 0.78409094 0.68421054 0.69736844 0.69736844 0.72 0.70666665 0.7311828 0.29032257 0.0 0.39784947 0.6630435 0.6989247 0.65591395 0.6666667 0.67391306 0.65591395 0.6236559 0.61290324 0.6451613 0.6344086 0.67741936 0.67741936 0.67741936 0.68817204 0.5483871 0.6666667 0.6666667 0.6989247 0.65591395 0.68817204 0.7419355 0.7741935 0.65591395 0.61290324 0.7763158 0.7105263 0.75609756 0.70731705 0.73493975 0.686747 0.73170733 0.73493975 0.7108434 0.74698794 0.73493975 0.75609756 0.74390244 0.75609756 0.74390244 0.74390244 0.75609756 0.6987952
[62] '62'    0.78651685 0.7977528 0.7977528 0.7752809 0.78651685 0.7752809 0.7752809 0.78651685 0.7977528 0.7752809 0.7752809 0.76404494 0.8045977 0.7752809 0.78313255 0.7764706 0.74725276 0.75581396 0.76744187 0.7411765 0.74725276 0.71428573 0.7294118 0.7710843 0.7162162 0.7105263 0.75 0.76829267 0.7532467 0.7922078 0.7532467 0.71428573 0.7532467 0.78205127 0.73333335 0.6351351 0.7721519 0.721519 0.7631579 0.76623374 0.76623374 0.7922078 0.82051283 0.82051283 0.8051948 0.775 0.7692308 0.70886075 0.69736844 0.7411765 0.79545456 0.8 0.78409094 0.75 0.75 0.7368421 0.73333335 0.74666667 0.7311828 0.43010753 0.39784947 0.0 0.67391306 0.6666667 0.6451613 0.65591395 0.6630435 0.67741936 0.6666667 0.6666667 0.68817204 0.67741936 0.68817204 0.67741936 0.65591395 0.6666667 0.5483871 0.68817204 0.6666667 0.68817204 0.67741936 0.67741936 0.68817204 0.6989247 0.7311828 0.6344086 0.80263156 0.7368421 0.7195122 0.73170733 0.73493975 0.7590361 0.73170733 0.6987952 0.72289157 0.78313255 0.7590361 0.73170733 0.75609756 0.74390244 0.74390244 0.76829267 0.80487806 0.7710843
[63] '63'    0.71910113 0.7303371 0.752809 0.76404494 0.74157304 0.752809 0.74157304 0.74157304 0.752809 0.76404494 0.7752809 0.74157304 0.7126437 0.74157304 0.68292683 0.70238096 0.67777777 0.7294118 0.68235296 0.72619045 0.7222222 0.6626506 0.5952381 0.69512194 0.6891892 0.7105263 0.6875 0.73170733 0.74025977 0.71428573 0.72727275 0.74025977 0.6883117 0.65384614 0.7733333 0.7567568 0.7721519 0.7721519 0.75 0.6753247 0.77922076 0.8051948 0.71794873 0.6923077 0.74025977 0.75 0.7692308 0.7468355 0.75 0.7619048 0.78409094 0.7619048 0.77011496 0.68421054 0.68421054 0.68421054 0.72 0.72 0.6344086 0.6304348 0.6630435 0.67391306 0.0 0.39130434 0.4021739 0.4021739 0.51086956 0.49462366 0.48387095 0.48387095 0.5268817 0.49462366 0.516129 0.48387095 0.59782606 0.5652174 0.5543478 0.6666667 0.5268817 0.57608694 0.59782606 0.6086956 0.70652175 0.7282609 0.6956522 0.6304348 0.7631579 0.7368421 0.76829267 0.6707317 0.7590361 0.74698794 0.75609756 0.79518074 0.7590361 0.7710843 0.7590361 0.75609756 0.75609756 0.75609756 0.74390244 0.75609756 0.73170733 0.6987952
[64] '64'    0.74157304 0.7303371 0.76404494 0.76404494 0.752809 0.7303371 0.752809 0.752809 0.752809 0.76404494 0.76404494 0.752809 0.74712646 0.7303371 0.74698794 0.7294118 0.74725276 0.73255813 0.7209302 0.7294118 0.7802198 0.72619045 0.69411767 0.72289157 0.7432432 0.7105263 0.7125 0.75609756 0.7532467 0.72727275 0.72727275 0.74025977 0.74025977 0.74358976 0.74666667 0.7027027 0.8101266 0.7468355 0.7368421 0.77922076 0.77922076 0.7922078 0.75641024 0.78205127 0.8051948 0.8 0.7948718 0.73417723 0.7763158 0.8 0.78409094 0.7764706 0.77272725 0.69736844 0.68421054 0.75 0.72 0.74666667 0.67741936 0.65591395 0.6989247 0.6666667 0.39130434 0.0 0.26881722 0.26881722 0.51086956 0.58064514 0.5483871 0.5591398 0.60215056 0.56989247 0.58064514 0.56989247 0.61290324 0.6236559 0.5483871 0.7419355 0.5913978 0.6344086 0.5591398 0.5913978 0.7096774 0.7311828 0.72043014 0.68817204 0.7894737 0.75 0.76829267 0.73170733 0.73493975 0.7710843 0.73170733 0.74698794 0.74698794 0.74698794 0.73493975 0.74390244 0.75609756 0.70731705 0.73170733 0.73170733 0.7195122 0.74698794
[65] '65'    0.752809 0.752809 0.7977528 0.7752809 0.76404494 0.752809 0.78651685 0.7977528 0.7752809 0.7752809 0.7752809 0.7752809 0.77011496 0.752809 0.73493975 0.7411765 0.7692308 0.7790698 0.75581396 0.7411765 0.7802198 0.75 0.7411765 0.73493975 0.7567568 0.7631579 0.725 0.79268295 0.71428573 0.7012987 0.7532467 0.76623374 0.74025977 0.71794873 0.7866667 0.7162162 0.79746836 0.721519 0.69736844 0.7532467 0.7922078 0.83116883 0.75641024 0.75641024 0.7922078 0.8 0.7692308 0.7848101 0.7894737 0.8235294 0.79545456 0.7764706 0.75 0.7368421 0.7105263 0.7631579 0.73333335 0.74666667 0.67741936 0.6344086 0.65591395 0.6451613 0.4021739 0.26881722 0.0 0.26881722 0.48913044 0.50537634 0.47311828 0.48387095 0.5268817 0.49462366 0.48387095 0.48387095 0.5913978 0.60215056 0.516129 0.6989247 0.61290324 0.6236559 0.61290324 0.61290324 0.67741936 0.7311828 0.7096774 0.6451613 0.75 0.7105263 0.75609756 0.7195122 0.74698794 0.73493975 0.6585366 0.73493975 0.72289157 0.7590361 0.7710843 0.73170733 0.7195122 0.73170733 0.76829267 0.73170733 0.76829267 0.74698794
[66] '66'    0.752809 0.76404494 0.74157304 0.752809 0.7752809 0.71910113 0.74157304 0.752809 0.7752809 0.76404494 0.76404494 0.752809 0.74712646 0.71910113 0.74698794 0.7176471 0.73626375 0.75581396 0.7209302 0.7647059 0.74725276 0.72619045 0.7058824 0.6987952 0.7432432 0.7368421 0.7 0.75609756 0.74025977 0.72727275 0.74025977 0.76623374 0.7532467 0.74358976 0.74666667 0.7162162 0.8101266 0.7468355 0.7236842 0.72727275 0.7532467 0.76623374 0.71794873 0.74358976 0.77922076 0.775 0.75641024 0.7721519 0.7763158 0.8 0.75 0.7764706 0.75 0.7368421 0.75 0.7368421 0.74666667 0.70666665 0.6236559 0.6989247 0.6666667 0.65591395 0.4021739 0.26881722 0.26881722 0.0 0.51086956 0.49462366 0.4408602 0.47311828 0.47311828 0.4516129 0.48387095 0.48387095 0.58064514 0.58064514 0.56989247 0.65591395 0.5483871 0.61290324 0.61290324 0.6344086 0.6666667 0.72043014 0.67741936 0.6236559 0.81578946 0.75 0.79268295 0.70731705 0.73493975 0.74698794 0.7195122 0.73493975 0.7590361 0.7710843 0.73493975 0.75609756 0.75609756 0.76829267 0.76829267 0.74390244 0.74390244 0.74698794
[67] '67'    0.78409094 0.78409094 0.78409094 0.79545456 0.78409094 0.79545456 0.77272725 0.79545456 0.78409094 0.77272725 0.77272725 0.77272725 0.75581396 0.7386364 0.7590361 0.7058824 0.73333335 0.74712646 0.74418604 0.7647059 0.7582418 0.71428573 0.7176471 0.75609756 0.75342464 0.76 0.75949365 0.79012346 0.7763158 0.75 0.75 0.7894737 0.7894737 0.76623374 0.73333335 0.7123288 0.8333333 0.74358976 0.8 0.7631579 0.80263156 0.7894737 0.8051948 0.7922078 0.80263156 0.79746836 0.8051948 0.8076923 0.7733333 0.7882353 0.7582418 0.78571427 0.7613636 0.72 0.7866667 0.72 0.7297297 0.7432432 0.67021275 0.6630435 0.67391306 0.6630435 0.51086956 0.51086956 0.48913044 0.51086956 0.0 0.43617022 0.44680852 0.4787234 0.4787234 0.4680851 0.51578945 0.50526315 0.5869565 0.5652174 0.5543478 0.63829786 0.62765956 0.6304348 0.6086956 0.6195652 0.7173913 0.7173913 0.6847826 0.6956522 0.73333335 0.68 0.75308645 0.67901236 0.76829267 0.74390244 0.7407407 0.74390244 0.75609756 0.7804878 0.76829267 0.72839504 0.72839504 0.7407407 0.7407407 0.75308645 0.67901236 0.73170733
[68] '68'    0.80898875 0.80898875 0.80898875 0.80898875 0.8202247 0.80898875 0.80898875 0.80898875 0.7977528 0.7977528 0.7977528 0.7977528 0.77011496 0.78651685 0.8072289 0.7764706 0.7912088 0.7906977 0.74418604 0.7882353 0.7692308 0.72619045 0.7294118 0.7590361 0.7297297 0.75 0.7375 0.79268295 0.6883117 0.7012987 0.66233766 0.72727275 0.7012987 0.74358976 0.76 0.6891892 0.721519 0.73417723 0.7105263 0.71428573 0.7532467 0.76623374 0.74358976 0.74358976 0.76623374 0.775 0.7692308 0.7848101 0.75 0.7647059 0.73333335 0.7294118 0.75 0.7894737 0.80263156 0.7631579 0.7733333 0.70666665 0.6631579 0.68817204 0.65591395 0.67741936 0.49462366 0.58064514 0.50537634 0.49462366 0.43617022 0.0 0.22105263 0.2631579 0.25263157 0.22105263 0.3263158 0.30526316 0.60215056 0.58064514 0.5483871 0.58947366 0.6105263 0.6236559 0.68817204 0.6666667 0.75268817 0.76344085 0.6666667 0.61290324 0.7631579 0.7236842 0.76829267 0.64634144 0.7590361 0.7108434 0.70731705 0.74698794 0.78313255 0.78313255 0.7590361 0.75609756 0.79268295 0.79268295 0.76829267 0.79268295 0.70731705 0.73493975
[69] '69'    0.7752809 0.7752809 0.7752809 0.78651685 0.7977528 0.76404494 0.76404494 0.78651685 0.76404494 0.752809 0.74157304 0.752809 0.77011496 0.76404494 0.78313255 0.7294118 0.7582418 0.75581396 0.6976744 0.7411765 0.74725276 0.70238096 0.68235296 0.72289157 0.6756757 0.7105263 0.7125 0.75609756 0.6753247 0.6883117 0.66233766 0.7012987 0.6883117 0.71794873 0.74666667 0.7027027 0.75949365 0.75949365 0.7105263 0.72727275 0.72727275 0.7532467 0.7307692 0.74358976 0.74025977 0.775 0.75641024 0.75949365 0.75 0.7764706 0.75555557 0.7529412 0.75 0.7236842 0.7763158 0.7236842 0.72 0.6666667 0.6 0.67741936 0.6236559 0.6666667 0.48387095 0.5483871 0.47311828 0.4408602 0.44680852 0.22105263 0.0 0.15789473 0.14736842 0.10526316 0.23157895 0.22105263 0.56989247 0.5483871 0.5483871 0.58947366 0.57894737 0.6344086 0.6666667 0.65591395 0.76344085 0.7741935 0.6666667 0.5591398 0.75 0.7236842 0.75609756 0.68292683 0.6987952 0.7108434 0.70731705 0.73493975 0.7710843 0.78313255 0.73493975 0.76829267 0.7804878 0.80487806 0.74390244 0.7804878 0.70731705 0.74698794
[70] '70'    0.78651685 0.78651685 0.78651685 0.7977528 0.7977528 0.7752809 0.76404494 0.78651685 0.7752809 0.76404494 0.752809 0.76404494 0.77011496 0.76404494 0.7710843 0.7176471 0.73626375 0.73255813 0.68604654 0.7294118 0.72527474 0.6904762 0.65882355 0.72289157 0.6621622 0.7105263 0.7 0.73170733 0.66233766 0.6753247 0.6753247 0.6883117 0.6753247 0.6923077 0.74666667 0.6891892 0.7468355 0.70886075 0.69736844 0.7012987 0.74025977 0.7532467 0.74358976 0.7307692 0.72727275 0.75 0.75641024 0.73417723 0.7105263 0.7764706 0.74444443 0.7529412 0.7386364 0.7368421 0.7631579 0.75 0.74666667 0.70666665 0.6 0.6666667 0.61290324 0.6666667 0.48387095 0.5591398 0.48387095 0.47311828 0.4787234 0.2631579 0.15789473 0.0 0.16842106 0.12631579 0.23157895 0.23157895 0.53763443 0.5268817 0.5268817 0.6 0.58947366 0.61290324 0.67741936 0.6666667 0.7311828 0.75268817 0.65591395 0.5483871 0.75 0.7105263 0.73170733 0.68292683 0.73493975 0.67469877 0.70731705 0.72289157 0.7710843 0.7590361 0.72289157 0.75609756 0.7804878 0.76829267 0.75609756 0.73170733 0.6585366 0.7108434
[71] '71'    0.7752809 0.7752809 0.78651685 0.7977528 0.7977528 0.7752809 0.76404494 0.78651685 0.7752809 0.76404494 0.76404494 0.7977528 0.79310346 0.76404494 0.78313255 0.7411765 0.7692308 0.74418604 0.7209302 0.7647059 0.72527474 0.70238096 0.7058824 0.72289157 0.6891892 0.68421054 0.675 0.7195122 0.66233766 0.66233766 0.6883117 0.6883117 0.6753247 0.7051282 0.73333335 0.7162162 0.75949365 0.70886075 0.7368421 0.74025977 0.74025977 0.7532467 0.74358976 0.7692308 0.74025977 0.7625 0.7692308 0.75949365 0.75 0.7882353 0.76666665 0.7529412 0.7613636 0.7631579 0.7894737 0.75 0.74666667 0.70666665 0.6421053 0.68817204 0.6451613 0.68817204 0.5268817 0.60215056 0.5268817 0.47311828 0.4787234 0.25263157 0.14736842 0.16842106 0.0 0.05263158 0.23157895 0.21052632 0.53763443 0.5591398 0.60215056 0.6105263 0.58947366 0.61290324 0.6666667 0.65591395 0.7419355 0.76344085 0.6666667 0.5913978 0.7368421 0.7236842 0.7195122 0.69512194 0.72289157 0.6987952 0.73170733 0.73493975 0.7590361 0.74698794 0.74698794 0.75609756 0.7804878 0.7804878 0.74390244 0.75609756 0.68292683 0.7590361
[72] '72'    0.7977528 0.7977528 0.7977528 0.80898875 0.80898875 0.78651685 0.78651685 0.7977528 0.7752809 0.76404494 0.752809 0.76404494 0.79310346 0.7752809 0.78313255 0.7294118 0.74725276 0.74418604 0.6976744 0.7411765 0.73626375 0.6904762 0.67058825 0.7108434 0.6891892 0.68421054 0.6875 0.7195122 0.6753247 0.6753247 0.6753247 0.7012987 0.6753247 0.7051282 0.74666667 0.7162162 0.75949365 0.721519 0.7105263 0.71428573 0.74025977 0.74025977 0.74358976 0.74358976 0.74025977 0.775 0.7692308 0.75949365 0.75 0.7764706 0.75555557 0.7411765 0.75 0.75 0.7763158 0.7368421 0.73333335 0.6933333 0.6 0.67741936 0.6344086 0.67741936 0.49462366 0.56989247 0.49462366 0.4516129 0.4680851 0.22105263 0.10526316 0.12631579 0.05263158 0.0 0.21052632 0.18947369 0.53763443 0.516129 0.5591398 0.6 0.57894737 0.61290324 0.65591395 0.6451613 0.75268817 0.76344085 0.65591395 0.56989247 0.75 0.7236842 0.74390244 0.68292683 0.74698794 0.6987952 0.7195122 0.73493975 0.78313255 0.7710843 0.74698794 0.76829267 0.79268295 0.80487806 0.74390244 0.76829267 0.69512194 0.74698794
[73] '73'    0.7977528 0.7977528 0.80898875 0.80898875 0.80898875 0.7977528 0.78651685 0.7977528 0.78651685 0.7977528 0.78651685 0.7977528 0.8045977 0.76404494 0.78571427 0.74418604 0.73626375 0.74712646 0.7356322 0.75581396 0.75 0.7411765 0.7093023 0.72289157 0.7162162 0.7368421 0.75 0.76829267 0.6753247 0.6753247 0.66233766 0.71428573 0.6883117 0.74358976 0.7866667 0.7162162 0.75949365 0.70886075 0.7105263 0.6883117 0.72727275 0.7532467 0.7307692 0.71794873 0.72727275 0.7625 0.75641024 0.7468355 0.7368421 0.7790698 0.7912088 0.7411765 0.7752809 0.7631579 0.7763158 0.7631579 0.76 0.73333335 0.6315789 0.6989247 0.67741936 0.68817204 0.516129 0.58064514 0.48387095 0.48387095 0.51578945 0.3263158 0.23157895 0.23157895 0.23157895 0.21052632 0.0 0.072916664 0.48387095 0.516129 0.5591398 0.6105263 0.6105263 0.6451613 0.67741936 0.65591395 0.7419355 0.7419355 0.67741936 0.5913978 0.7631579 0.7368421 0.75609756 0.69512194 0.73493975 0.67469877 0.68292683 0.7108434 0.7710843 0.7590361 0.73493975 0.76829267 0.7804878 0.79268295 0.7804878 0.7804878 0.69512194 0.72289157
[74] '74'    0.7977528 0.7977528 0.80898875 0.80898875 0.80898875 0.7977528 0.78651685 0.7977528 0.78651685 0.78651685 0.78651685 0.7977528 0.8045977 0.7752809 0.78571427 0.74418604 0.73626375 0.74712646 0.7241379 0.75581396 0.75 0.7176471 0.68604654 0.6987952 0.7162162 0.7236842 0.75 0.75609756 0.66233766 0.64935064 0.66233766 0.7012987 0.6753247 0.7307692 0.7866667 0.7162162 0.75949365 0.721519 0.7236842 0.6883117 0.72727275 0.7532467 0.74358976 0.71794873 0.72727275 0.7625 0.75641024 0.7468355 0.7368421 0.7790698 0.8021978 0.7411765 0.7752809 0.75 0.7631579 0.75 0.74666667 0.73333335 0.6210526 0.67741936 0.67741936 0.67741936 0.48387095 0.56989247 0.48387095 0.48387095 0.50526315 0.30526316 0.22105263 0.23157895 0.21052632 0.18947369 0.072916664 0.0 0.516129 0.53763443 0.5483871 0.6 0.58947366 0.6344086 0.67741936 0.65591395 0.7311828 0.7311828 0.68817204 0.58064514 0.7631579 0.7368421 0.76829267 0.70731705 0.73493975 0.686747 0.68292683 0.73493975 0.78313255 0.78313255 0.74698794 0.76829267 0.76829267 0.80487806 0.76829267 0.79268295 0.70731705 0.7108434
[75] '75'    0.7977528 0.78651685 0.78651685 0.8202247 0.7977528 0.7752809 0.78651685 0.7752809 0.76404494 0.7977528 0.7977528 0.78651685 0.77011496 0.74157304 0.7590361 0.7529412 0.7692308 0.7906977 0.76744187 0.7411765 0.7692308 0.71428573 0.67058825 0.6506024 0.6891892 0.7236842 0.7 0.74390244 0.72727275 0.72727275 0.7012987 0.71428573 0.72727275 0.7692308 0.73333335 0.7027027 0.7721519 0.73417723 0.7368421 0.6753247 0.74025977 0.74025977 0.78205127 0.67948717 0.71428573 0.75 0.7692308 0.75949365 0.7631579 0.8117647 0.75 0.7647059 0.78409094 0.7368421 0.7368421 0.7236842 0.76 0.74666667 0.68817204 0.65591395 0.67741936 0.65591395 0.59782606 0.61290324 0.5913978 0.58064514 0.5869565 0.60215056 0.56989247 0.53763443 0.53763443 0.53763443 0.48387095 0.516129 0.0 0.3548387 0.5591398 0.6666667 0.6344086 0.6344086 0.61290324 0.6236559 0.7419355 0.6989247 0.58064514 0.58064514 0.7105263 0.69736844 0.74390244 0.69512194 0.73493975 0.67469877 0.6707317 0.72289157 0.73493975 0.72289157 0.74698794 0.69512194 0.73170733 0.76829267 0.73170733 0.76829267 0.6707317 0.686747
[76] '76'    0.7752809 0.7752809 0.752809 0.80898875 0.76404494 0.7752809 0.78651685 0.78651685 0.7303371 0.74157304 0.71910113 0.7303371 0.7586207 0.76404494 0.7710843 0.7647059 0.7802198 0.76744187 0.73255813 0.7294118 0.7582418 0.6785714 0.63529414 0.67469877 0.6621622 0.69736844 0.7125 0.7804878 0.72727275 0.71428573 0.6883117 0.72727275 0.7012987 0.75641024 0.74666667 0.6891892 0.75949365 0.75949365 0.7236842 0.6233766 0.71428573 0.7012987 0.75641024 0.6923077 0.6753247 0.7375 0.75641024 0.75949365 0.75 0.7647059 0.77272725 0.7647059 0.78409094 0.75 0.7631579 0.7105263 0.76 0.6933333 0.6236559 0.65591395 0.68817204 0.6666667 0.5652174 0.6236559 0.60215056 0.58064514 0.5652174 0.58064514 0.5483871 0.5268817 0.5591398 0.516129 0.516129 0.53763443 0.3548387 0.0 0.49462366 0.65591395 0.6344086 0.65591395 0.5913978 0.58064514 0.7096774 0.67741936 0.6236559 0.5913978 0.7105263 0.69736844 0.74390244 0.64634144 0.7590361 0.74698794 0.73170733 0.74698794 0.7590361 0.7590361 0.78313255 0.75609756 0.75609756 0.7804878 0.76829267 0.75609756 0.74390244 0.74698794
[77] '77'    0.76404494 0.76404494 0.78651685 0.76404494 0.7752809 0.78651685 0.752809 0.7752809 0.752809 0.71910113 0.71910113 0.7078652 0.7586207 0.74157304 0.74698794 0.7058824 0.71428573 0.6744186 0.68604654 0.65882355 0.7032967 0.6666667 0.6117647 0.6987952 0.6756757 0.67105263 0.7375 0.76829267 0.7012987 0.7012987 0.6883117 0.71428573 0.72727275 0.7307692 0.72 0.6891892 0.73417723 0.721519 0.75 0.6883117 0.71428573 0.7012987 0.75641024 0.67948717 0.71428573 0.75 0.78205127 0.70886075 0.7105263 0.8117647 0.78409094 0.7647059 0.75 0.68421054 0.68421054 0.7105263 0.76 0.68 0.6451613 0.53763443 0.5483871 0.5483871 0.5543478 0.5483871 0.516129 0.56989247 0.5543478 0.5483871 0.5483871 0.5268817 0.60215056 0.5591398 0.5591398 0.5483871 0.5591398 0.49462366 0.0 0.5913978 0.53763443 0.60215056 0.5913978 0.61290324 0.7419355 0.7419355 0.56989247 0.5268817 0.69736844 0.68421054 0.6707317 0.6585366 0.7590361 0.7108434 0.7195122 0.73493975 0.73493975 0.72289157 0.73493975 0.7195122 0.70731705 0.7195122 0.76829267 0.76829267 0.7195122 0.686747
[78] '78'    0.83146065 0.8426966 0.80898875 0.8202247 0.83146065 0.80898875 0.80898875 0.8202247 0.80898875 0.8426966 0.83146065 0.8202247 0.7816092 0.7977528 0.8192771 0.8 0.82417583 0.7790698 0.7906977 0.84705883 0.7692308 0.75 0.7529412 0.7590361 0.7297297 0.7631579 0.775 0.81707317 0.74025977 0.74025977 0.74025977 0.7532467 0.76623374 0.7948718 0.84 0.7567568 0.8227848 0.8101266 0.7894737 0.72727275 0.77922076 0.76623374 0.82051283 0.78205127 0.8051948 0.8125 0.7692308 0.75949365 0.7105263 0.8235294 0.82222223 0.7764706 0.77272725 0.7763158 0.80263156 0.7763158 0.81333333 0.74666667 0.76842105 0.7311828 0.6666667 0.68817204 0.6666667 0.7419355 0.6989247 0.65591395 0.63829786 0.58947366 0.58947366 0.6 0.6105263 0.6 0.6105263 0.6 0.6666667 0.65591395 0.5913978 0.0 0.58947366 0.67741936 0.7419355 0.7419355 0.78494626 0.8064516 0.72043014 0.6236559 0.7894737 0.7763158 0.8292683 0.76829267 0.8192771 0.78313255 0.76829267 0.79518074 0.8192771 0.8313253 0.78313255 0.8292683 0.79268295 0.8292683 0.79268295 0.81707317 0.76829267 0.78313255
[79] '79'    0.71910113 0.7303371 0.7303371 0.6853933 0.6966292 0.6741573 0.6853933 0.6966292 0.7303371 0.7303371 0.7303371 0.71910113 0.7126437 0.7303371 0.74698794 0.7176471 0.6923077 0.73255813 0.7209302 0.7529412 0.74725276 0.63095236 0.63529414 0.6987952 0.7162162 0.6447368 0.7 0.76829267 0.74025977 0.7532467 0.7012987 0.72727275 0.74025977 0.67948717 0.74666667 0.7297297 0.75949365 0.75949365 0.75 0.7012987 0.76623374 0.7532467 0.7692308 0.78205127 0.7922078 0.775 0.71794873 0.6835443 0.68421054 0.7764706 0.7888889 0.7294118 0.77272725 0.7105263 0.7368421 0.7236842 0.76 0.74666667 0.67368424 0.6666667 0.6666667 0.6666667 0.5268817 0.5913978 0.61290324 0.5483871 0.62765956 0.6105263 0.57894737 0.58947366 0.58947366 0.57894737 0.6105263 0.58947366 0.6344086 0.6344086 0.53763443 0.58947366 0.0 0.58064514 0.6451613 0.67741936 0.7741935 0.7419355 0.6989247 0.6236559 0.7894737 0.7368421 0.76829267 0.68292683 0.78313255 0.7590361 0.75609756 0.79518074 0.78313255 0.7590361 0.74698794 0.73170733 0.75609756 0.7195122 0.74390244 0.7804878 0.74390244 0.6987952
[80] '80'    0.74157304 0.752809 0.7303371 0.7303371 0.7303371 0.7303371 0.752809 0.74157304 0.71910113 0.752809 0.752809 0.7752809 0.7356322 0.752809 0.74698794 0.7764706 0.7032967 0.6744186 0.73255813 0.8 0.6923077 0.6904762 0.68235296 0.7108434 0.6351351 0.69736844 0.675 0.68292683 0.6753247 0.6883117 0.6883117 0.66233766 0.66233766 0.6282051 0.70666665 0.7432432 0.7721519 0.73417723 0.7105263 0.6753247 0.72727275 0.7532467 0.7307692 0.7692308 0.7532467 0.775 0.74358976 0.7468355 0.7236842 0.8117647 0.6931818 0.7647059 0.7613636 0.68421054 0.7236842 0.65789473 0.70666665 0.6666667 0.6666667 0.7311828 0.6989247 0.68817204 0.57608694 0.6344086 0.6236559 0.61290324 0.6304348 0.6236559 0.6344086 0.61290324 0.61290324 0.61290324 0.6451613 0.6344086 0.6344086 0.65591395 0.60215056 0.67741936 0.58064514 0.0 0.5591398 0.56989247 0.68817204 0.65591395 0.68817204 0.6451613 0.7105263 0.67105263 0.73170733 0.69512194 0.7590361 0.6987952 0.68292683 0.7590361 0.7590361 0.6987952 0.7108434 0.70731705 0.73170733 0.69512194 0.68292683 0.70731705 0.6585366 0.686747
[81] '81'    0.76404494 0.7752809 0.752809 0.7752809 0.76404494 0.76404494 0.74157304 0.76404494 0.7752809 0.76404494 0.76404494 0.752809 0.74712646 0.74157304 0.7590361 0.68235296 0.7582418 0.74418604 0.7790698 0.7764706 0.7582418 0.6785714 0.7058824 0.73493975 0.6621622 0.65789473 0.6875 0.74390244 0.74025977 0.6883117 0.6883117 0.72727275 0.72727275 0.74358976 0.68 0.7162162 0.7721519 0.73417723 0.75 0.74025977 0.77922076 0.77922076 0.78205127 0.7692308 0.77922076 0.8 0.78205127 0.75949365 0.75 0.7882353 0.7613636 0.7529412 0.78409094 0.7236842 0.75 0.7368421 0.72 0.73333335 0.65591395 0.6236559 0.65591395 0.67741936 0.59782606 0.5591398 0.61290324 0.61290324 0.6086956 0.68817204 0.6666667 0.67741936 0.6666667 0.65591395 0.67741936 0.67741936 0.61290324 0.5913978 0.5913978 0.7419355 0.6451613 0.5591398 0.0 0.24731183 0.6344086 0.61290324 0.6989247 0.72043014 0.67105263 0.68421054 0.74390244 0.70731705 0.74698794 0.7108434 0.6707317 0.73493975 0.74698794 0.7108434 0.74698794 0.75609756 0.76829267 0.74390244 0.73170733 0.79268295 0.75609756 0.7108434
[82] '82'    0.7752809 0.78651685 0.78651685 0.78651685 0.7752809 0.7752809 0.76404494 0.78651685 0.76404494 0.78651685 0.78651685 0.7752809 0.7586207 0.76404494 0.7710843 0.69411767 0.7582418 0.75581396 0.76744187 0.7764706 0.74725276 0.6785714 0.7294118 0.73493975 0.6351351 0.67105263 0.6875 0.74390244 0.74025977 0.7012987 0.7012987 0.72727275 0.72727275 0.7307692 0.6933333 0.7162162 0.75949365 0.75949365 0.75 0.74025977 0.76623374 0.7922078 0.75641024 0.75641024 0.76623374 0.8 0.75641024 0.75949365 0.7368421 0.7882353 0.77272725 0.7647059 0.8068182 0.7236842 0.7368421 0.69736844 0.72 0.73333335 0.6989247 0.67741936 0.68817204 0.67741936 0.6086956 0.5913978 0.61290324 0.6344086 0.6195652 0.6666667 0.65591395 0.6666667 0.65591395 0.6451613 0.65591395 0.65591395 0.6236559 0.58064514 0.61290324 0.7419355 0.67741936 0.56989247 0.24731183 0.0 0.6344086 0.65591395 0.6989247 0.72043014 0.69736844 0.7105263 0.76829267 0.74390244 0.74698794 0.72289157 0.70731705 0.73493975 0.74698794 0.72289157 0.7710843 0.7804878 0.79268295 0.74390244 0.7195122 0.76829267 0.74390244 0.73493975
[83] '83'    0.83146065 0.8426966 0.8202247 0.83146065 0.8426966 0.83146065 0.83146065 0.8426966 0.85393256 0.85393256 0.85393256 0.8651685 0.8045977 0.80898875 0.7710843 0.8 0.7912088 0.81395346 0.8372093 0.87058824 0.82417583 0.8095238 0.8235294 0.79518074 0.7837838 0.7763158 0.7875 0.80487806 0.76623374 0.8051948 0.8051948 0.7922078 0.83116883 0.82051283 0.7866667 0.7432432 0.8607595 0.7468355 0.8552632 0.8051948 0.8181818 0.8051948 0.8076923 0.8333333 0.7532467 0.8 0.8333333 0.79746836 0.80263156 0.8117647 0.84090906 0.84705883 0.82954544 0.7236842 0.80263156 0.80263156 0.76 0.82666665 0.78494626 0.75268817 0.7419355 0.68817204 0.70652175 0.7096774 0.67741936 0.6666667 0.7173913 0.75268817 0.76344085 0.7311828 0.7419355 0.75268817 0.7419355 0.7311828 0.7419355 0.7096774 0.7419355 0.78494626 0.7741935 0.68817204 0.6344086 0.6344086 0.0 0.3655914 0.79569894 0.7741935 0.7631579 0.7763158 0.80487806 0.81707317 0.8192771 0.78313255 0.76829267 0.7590361 0.8072289 0.8072289 0.8433735 0.8292683 0.8292683 0.7804878 0.79268295 0.76829267 0.79268295 0.8192771
[84] '84'    0.80898875 0.80898875 0.78651685 0.8426966 0.83146065 0.80898875 0.8202247 0.8426966 0.83146065 0.8426966 0.8426966 0.8202247 0.74712646 0.8202247 0.7590361 0.7882353 0.7692308 0.75581396 0.8023256 0.7764706 0.8131868 0.7380952 0.7411765 0.78313255 0.7432432 0.75 0.7875 0.7804878 0.8051948 0.8051948 0.77922076 0.8051948 0.7922078 0.7692308 0.73333335 0.7567568 0.84810126 0.7721519 0.80263156 0.7532467 0.7922078 0.7922078 0.8076923 0.82051283 0.7532467 0.7625 0.7948718 0.7848101 0.7236842 0.7882353 0.77272725 0.7882353 0.79545456 0.7236842 0.7763158 0.7631579 0.7733333 0.7866667 0.79569894 0.76344085 0.7741935 0.6989247 0.7282609 0.7311828 0.7311828 0.72043014 0.7173913 0.76344085 0.7741935 0.75268817 0.76344085 0.76344085 0.7419355 0.7311828 0.6989247 0.67741936 0.7419355 0.8064516 0.7419355 0.65591395 0.61290324 0.65591395 0.3655914 0.0 0.78494626 0.76344085 0.75 0.7631579 0.81707317 0.80487806 0.8192771 0.8072289 0.75609756 0.7710843 0.8072289 0.78313255 0.8313253 0.79268295 0.8292683 0.81707317 0.76829267 0.79268295 0.75609756 0.79518074
[85] '85'    0.74157304 0.71910113 0.74157304 0.74157304 0.74157304 0.74157304 0.7303371 0.752809 0.6966292 0.7078652 0.6853933 0.6966292 0.6781609 0.6853933 0.6626506 0.67058825 0.72527474 0.73255813 0.6976744 0.67058825 0.6043956 0.61904764 0.67058825 0.60240966 0.6486486 0.6447368 0.6125 0.68292683 0.72727275 0.72727275 0.64935064 0.7012987 0.7012987 0.67948717 0.72 0.7432432 0.6708861 0.721519 0.7236842 0.6363636 0.71428573 0.6753247 0.6666667 0.6025641 0.64935064 0.7 0.7051282 0.6708861 0.6447368 0.69411767 0.6818182 0.68235296 0.6363636 0.6447368 0.6447368 0.6184211 0.6666667 0.64 0.7096774 0.68817204 0.65591395 0.7311828 0.6956522 0.72043014 0.7096774 0.67741936 0.6847826 0.6666667 0.6666667 0.65591395 0.6666667 0.65591395 0.67741936 0.68817204 0.58064514 0.6236559 0.56989247 0.72043014 0.6989247 0.68817204 0.6989247 0.6989247 0.79569894 0.78494626 0.0 0.4516129 0.67105263 0.6447368 0.70731705 0.69512194 0.74698794 0.67469877 0.6585366 0.74698794 0.73493975 0.7108434 0.72289157 0.68292683 0.70731705 0.70731705 0.69512194 0.7195122 0.6585366 0.72289157
[86] '86'    0.6853933 0.6853933 0.6853933 0.71910113 0.7078652 0.6853933 0.6853933 0.7078652 0.6853933 0.6516854 0.66292137 0.66292137 0.6896552 0.6516854 0.67469877 0.67058825 0.72527474 0.6976744 0.61627907 0.69411767 0.63736266 0.60714287 0.63529414 0.56626505 0.6486486 0.6184211 0.6 0.6585366 0.66233766 0.66233766 0.58441556 0.6363636 0.6233766 0.61538464 0.73333335 0.6756757 0.6835443 0.6455696 0.6315789 0.6103896 0.6363636 0.64935064 0.64102566 0.6025641 0.6233766 0.7 0.5641026 0.6329114 0.55263156 0.68235296 0.67045456 0.64705884 0.6363636 0.6315789 0.6184211 0.6184211 0.6666667 0.6 0.65591395 0.6451613 0.61290324 0.6344086 0.6304348 0.68817204 0.6451613 0.6236559 0.6956522 0.61290324 0.5591398 0.5483871 0.5913978 0.56989247 0.5913978 0.58064514 0.58064514 0.5913978 0.5268817 0.6236559 0.6236559 0.6451613 0.72043014 0.72043014 0.7741935 0.76344085 0.4516129 0.0 0.67105263 0.6447368 0.70731705 0.6097561 0.7590361 0.6626506 0.69512194 0.73493975 0.74698794 0.74698794 0.72289157 0.70731705 0.68292683 0.70731705 0.69512194 0.69512194 0.6707317 0.6626506
[87] '87'    0.69736844 0.7105263 0.68421054 0.7236842 0.7105263 0.7236842 0.7105263 0.67105263 0.68421054 0.69736844 0.69736844 0.68421054 0.6933333 0.7105263 0.7222222 0.6933333 0.7368421 0.6849315 0.7432432 0.7027027 0.7236842 0.7105263 0.7631579 0.7236842 0.7058824 0.6617647 0.7083333 0.7123288 0.6666667 0.7222222 0.7083333 0.7222222 0.75 0.63013697 0.69014084 0.7714286 0.7808219 0.739726 0.7605634 0.7777778 0.75 0.75 0.7638889 0.7777778 0.7361111 0.7837838 0.7866667 0.8243243 0.7746479 0.8055556 0.74666667 0.73333335 0.70666665 0.7083333 0.7222222 0.7083333 0.7605634 0.7183099 0.7631579 0.7631579 0.7763158 0.80263156 0.7631579 0.7894737 0.75 0.81578946 0.73333335 0.7631579 0.75 0.75 0.7368421 0.75 0.7631579 0.7631579 0.7105263 0.7105263 0.69736844 0.7894737 0.7894737 0.7105263 0.67105263 0.69736844 0.7631579 0.75 0.67105263 0.67105263 0.0 0.5394737 0.6533333 0.6666667 0.75 0.67105263 0.68 0.7236842 0.69736844 0.65789473 0.7236842 0.62666667 0.6533333 0.6533333 0.6666667 0.70666665 0.64 0.69736844
[88] '88'    0.7236842 0.7236842 0.7105263 0.7236842 0.7105263 0.7105263 0.7236842 0.7236842 0.68421054 0.7105263 0.7105263 0.68421054 0.68 0.69736844 0.7083333 0.70666665 0.68421054 0.69863015 0.6756757 0.6621622 0.7105263 0.68421054 0.67105263 0.6315789 0.7058824 0.61764705 0.6527778 0.739726 0.7222222 0.7222222 0.7361111 0.7361111 0.7361111 0.65753424 0.70422536 0.7714286 0.75342464 0.739726 0.73239434 0.6805556 0.6805556 0.7083333 0.75 0.7222222 0.7083333 0.7432432 0.6933333 0.7567568 0.7183099 0.7222222 0.6666667 0.64 0.6666667 0.6527778 0.7083333 0.6805556 0.70422536 0.64788735 0.75 0.7105263 0.7105263 0.7368421 0.7368421 0.75 0.7105263 0.75 0.68 0.7236842 0.7236842 0.7105263 0.7236842 0.7236842 0.7368421 0.7368421 0.69736844 0.69736844 0.68421054 0.7763158 0.7368421 0.67105263 0.68421054 0.7105263 0.7763158 0.7631579 0.6447368 0.6447368 0.5394737 0.0 0.53333336 0.6 0.68421054 0.5131579 0.5733333 0.6315789 0.6447368 0.6052632 0.65789473 0.62666667 0.62666667 0.6533333 0.6533333 0.62666667 0.6 0.6184211
[89] '89'    0.70731705 0.7195122 0.7195122 0.70731705 0.7195122 0.70731705 0.7195122 0.70731705 0.69512194 0.70731705 0.70731705 0.70731705 0.7037037 0.69512194 0.71428573 0.6962025 0.7160494 0.6753247 0.64102566 0.65384614 0.72839504 0.68421054 0.7051282 0.65789473 0.69863015 0.6056338 0.64 0.67105263 0.7236842 0.7105263 0.7236842 0.75 0.7368421 0.72727275 0.7297297 0.75342464 0.69863015 0.69863015 0.7605634 0.7361111 0.7361111 0.7083333 0.7361111 0.75 0.7361111 0.7432432 0.7631579 0.7532467 0.7297297 0.7532467 0.7 0.65 0.725 0.6805556 0.7083333 0.6944444 0.7183099 0.7183099 0.7804878 0.76829267 0.75609756 0.7195122 0.76829267 0.76829267 0.75609756 0.79268295 0.75308645 0.76829267 0.75609756 0.73170733 0.7195122 0.74390244 0.75609756 0.76829267 0.74390244 0.74390244 0.6707317 0.8292683 0.76829267 0.73170733 0.74390244 0.76829267 0.80487806 0.81707317 0.70731705 0.70731705 0.6533333 0.53333336 0.0 0.5731707 0.63414633 0.597561 0.56790125 0.6097561 0.58536583 0.5609756 0.6585366 0.597561 0.64634144 0.6219512 0.6097561 0.5609756 0.6219512 0.6097561
[90] '90'    0.7195122 0.70731705 0.69512194 0.69512194 0.7195122 0.70731705 0.69512194 0.70731705 0.73170733 0.68292683 0.68292683 0.68292683 0.67901236 0.70731705 0.74025977 0.70886075 0.7037037 0.7012987 0.61538464 0.67948717 0.75308645 0.67105263 0.6666667 0.69736844 0.69863015 0.6619718 0.72 0.7236842 0.7236842 0.7105263 0.69736844 0.75 0.75 0.7012987 0.7297297 0.72602737 0.6849315 0.6712329 0.69014084 0.7361111 0.7638889 0.8055556 0.7638889 0.7638889 0.75 0.7702703 0.7763158 0.7532467 0.7567568 0.77922076 0.7125 0.725 0.7 0.7222222 0.7222222 0.6666667 0.74647886 0.6619718 0.69512194 0.69512194 0.70731705 0.73170733 0.6707317 0.73170733 0.7195122 0.70731705 0.67901236 0.64634144 0.68292683 0.68292683 0.69512194 0.68292683 0.69512194 0.70731705 0.69512194 0.64634144 0.6585366 0.76829267 0.68292683 0.69512194 0.70731705 0.74390244 0.81707317 0.80487806 0.69512194 0.6097561 0.6666667 0.6 0.5731707 0.0 0.69512194 0.597561 0.6296296 0.64634144 0.6707317 0.63414633 0.6585366 0.6097561 0.64634144 0.6707317 0.68292683 0.6585366 0.6585366 0.6097561
[91] '91'    0.7710843 0.7710843 0.79518074 0.7590361 0.7710843 0.7710843 0.7590361 0.78313255 0.7710843 0.7590361 0.7590361 0.7590361 0.80487806 0.78313255 0.76623374 0.7721519 0.75609756 0.74358976 0.721519 0.73417723 0.75609756 0.7532467 0.79746836 0.76623374 0.7297297 0.6805556 0.7236842 0.76623374 0.74025977 0.7532467 0.7922078 0.7532467 0.7922078 0.78205127 0.76 0.7432432 0.7702703 0.7297297 0.7638889 0.7808219 0.739726 0.8082192 0.739726 0.7671233 0.739726 0.7733333 0.83116883 0.75641024 0.7866667 0.7692308 0.75308645 0.7407407 0.75308645 0.6712329 0.7123288 0.72602737 0.7638889 0.6944444 0.78313255 0.7590361 0.73493975 0.73493975 0.7590361 0.73493975 0.74698794 0.73493975 0.76829267 0.7590361 0.6987952 0.73493975 0.72289157 0.74698794 0.73493975 0.73493975 0.73493975 0.7590361 0.7590361 0.8192771 0.78313255 0.7590361 0.74698794 0.74698794 0.8192771 0.8192771 0.74698794 0.7590361 0.75 0.68421054 0.63414633 0.69512194 0.0 0.5301205 0.5243902 0.56626505 0.5421687 0.5301205 0.57831323 0.6097561 0.597561 0.597561 0.64634144 0.58536583 0.597561 0.5903614
[92] '92'    0.73493975 0.73493975 0.74698794 0.73493975 0.73493975 0.74698794 0.72289157 0.74698794 0.7108434 0.73493975 0.73493975 0.74698794 0.75609756 0.73493975 0.76623374 0.73417723 0.7195122 0.7051282 0.6962025 0.7468355 0.73170733 0.72727275 0.73417723 0.71428573 0.7027027 0.625 0.69736844 0.7532467 0.64935064 0.7012987 0.7012987 0.71428573 0.72727275 0.74358976 0.70666665 0.7297297 0.7027027 0.7162162 0.7361111 0.69863015 0.7671233 0.8082192 0.75342464 0.72602737 0.739726 0.76 0.76623374 0.7692308 0.72 0.75641024 0.7407407 0.67901236 0.7160494 0.7123288 0.75342464 0.72602737 0.7638889 0.7083333 0.79518074 0.72289157 0.686747 0.7590361 0.74698794 0.7710843 0.73493975 0.74698794 0.74390244 0.7108434 0.7108434 0.67469877 0.6987952 0.6987952 0.67469877 0.686747 0.67469877 0.74698794 0.7108434 0.78313255 0.7590361 0.6987952 0.7108434 0.72289157 0.78313255 0.8072289 0.67469877 0.6626506 0.67105263 0.5131579 0.597561 0.597561 0.5301205 0.0 0.41463414 0.5060241 0.5060241 0.4698795 0.55421686 0.58536583 0.63414633 0.597561 0.6097561 0.6097561 0.58536583 0.4698795
[93] '93'    0.73170733 0.73170733 0.76829267 0.69512194 0.7195122 0.74390244 0.75609756 0.7195122 0.70731705 0.7195122 0.7195122 0.69512194 0.75609756 0.73170733 0.76623374 0.74358976 0.7407407 0.72727275 0.7307692 0.74358976 0.72839504 0.7236842 0.7692308 0.7368421 0.7567568 0.6666667 0.72 0.75 0.67105263 0.7631579 0.69736844 0.7368421 0.7631579 0.75641024 0.7027027 0.7432432 0.69863015 0.75342464 0.70422536 0.7083333 0.7638889 0.7916667 0.7777778 0.7083333 0.7638889 0.7837838 0.7894737 0.7922078 0.7733333 0.78205127 0.725 0.725 0.7125 0.75 0.7361111 0.6805556 0.7638889 0.7222222 0.7804878 0.74390244 0.73170733 0.73170733 0.75609756 0.73170733 0.6585366 0.7195122 0.7407407 0.70731705 0.70731705 0.70731705 0.73170733 0.7195122 0.68292683 0.68292683 0.6707317 0.73170733 0.7195122 0.76829267 0.75609756 0.68292683 0.6707317 0.70731705 0.76829267 0.75609756 0.6585366 0.69512194 0.68 0.5733333 0.56790125 0.6296296 0.5243902 0.41463414 0.0 0.4878049 0.5243902 0.5 0.5121951 0.5308642 0.5802469 0.56790125 0.5555556 0.54320985 0.5555556 0.5
[94] '94'    0.79518074 0.79518074 0.78313255 0.74698794 0.7710843 0.7710843 0.7710843 0.7590361 0.7710843 0.7590361 0.7710843 0.7590361 0.7804878 0.74698794 0.76623374 0.70886075 0.70731705 0.6923077 0.65822786 0.70886075 0.76829267 0.72727275 0.7721519 0.72727275 0.7432432 0.6666667 0.7236842 0.74025977 0.71428573 0.72727275 0.71428573 0.7532467 0.77922076 0.78205127 0.70666665 0.7702703 0.7162162 0.7162162 0.75 0.75342464 0.7808219 0.7671233 0.75342464 0.739726 0.7123288 0.7733333 0.7532467 0.75641024 0.74666667 0.71794873 0.7407407 0.7160494 0.7160494 0.739726 0.69863015 0.739726 0.7222222 0.7083333 0.78313255 0.7590361 0.73493975 0.6987952 0.79518074 0.74698794 0.73493975 0.73493975 0.74390244 0.74698794 0.73493975 0.72289157 0.73493975 0.73493975 0.7108434 0.73493975 0.72289157 0.74698794 0.73493975 0.79518074 0.79518074 0.7590361 0.73493975 0.73493975 0.7590361 0.7710843 0.74698794 0.73493975 0.7236842 0.6315789 0.6097561 0.64634144 0.56626505 0.5060241 0.4878049 0.0 0.4939759 0.45783132 0.57831323 0.5609756 0.6219512 0.58536583 0.597561 0.5609756 0.6097561 0.62650603
[95] '95'    0.7590361 0.74698794 0.73493975 0.7590361 0.7590361 0.7710843 0.74698794 0.74698794 0.74698794 0.7590361 0.7710843 0.74698794 0.75609756 0.7710843 0.71428573 0.73417723 0.7804878 0.75641024 0.6962025 0.73417723 0.74390244 0.72727275 0.7848101 0.7532467 0.6756757 0.6388889 0.7105263 0.72727275 0.71428573 0.76623374 0.76623374 0.76623374 0.7532467 0.78205127 0.70666665 0.7432432 0.7297297 0.6891892 0.7916667 0.7808219 0.739726 0.7671233 0.69863015 0.7123288 0.739726 0.74666667 0.8051948 0.7692308 0.72 0.67948717 0.72839504 0.72839504 0.72839504 0.6849315 0.7123288 0.69863015 0.7222222 0.6666667 0.8313253 0.73493975 0.7108434 0.72289157 0.7590361 0.74698794 0.72289157 0.7590361 0.75609756 0.78313255 0.7710843 0.7710843 0.7590361 0.78313255 0.7710843 0.78313255 0.73493975 0.7590361 0.73493975 0.8192771 0.78313255 0.7590361 0.74698794 0.74698794 0.8072289 0.8072289 0.73493975 0.74698794 0.69736844 0.6447368 0.58536583 0.6707317 0.5421687 0.5060241 0.5243902 0.4939759 0.0 0.3253012 0.43373495 0.5487805 0.5731707 0.58536583 0.597561 0.46341464 0.5243902 0.5903614
[96] '96'    0.7590361 0.74698794 0.72289157 0.73493975 0.72289157 0.74698794 0.7108434 0.6987952 0.7108434 0.7710843 0.7590361 0.74698794 0.73170733 0.73493975 0.74025977 0.721519 0.76829267 0.6923077 0.70886075 0.70886075 0.73170733 0.7012987 0.7848101 0.72727275 0.6891892 0.5972222 0.69736844 0.6753247 0.7012987 0.74025977 0.74025977 0.72727275 0.74025977 0.7307692 0.73333335 0.7837838 0.7162162 0.7297297 0.7638889 0.75342464 0.7671233 0.8082192 0.739726 0.7671233 0.7671233 0.7733333 0.7922078 0.7692308 0.7733333 0.74358976 0.7654321 0.7407407 0.7654321 0.69863015 0.65753424 0.69863015 0.7638889 0.7083333 0.78313255 0.72289157 0.74698794 0.78313255 0.7710843 0.74698794 0.7590361 0.7710843 0.7804878 0.78313255 0.78313255 0.7590361 0.74698794 0.7710843 0.7590361 0.78313255 0.72289157 0.7590361 0.72289157 0.8313253 0.7590361 0.6987952 0.7108434 0.72289157 0.8072289 0.78313255 0.7108434 0.74698794 0.65789473 0.6052632 0.5609756 0.63414633 0.5301205 0.4698795 0.5 0.45783132 0.3253012 0.0 0.40963855 0.47560975 0.5365854 0.4878049 0.5121951 0.47560975 0.46341464 0.56626505
[97] '97'    0.78313255 0.7710843 0.7710843 0.7590361 0.7710843 0.7710843 0.73493975 0.74698794 0.78313255 0.7710843 0.7710843 0.7590361 0.79268295 0.7590361 0.8051948 0.73417723 0.76829267 0.74358976 0.721519 0.73417723 0.75609756 0.74025977 0.7848101 0.7532467 0.7432432 0.6388889 0.7368421 0.74025977 0.71428573 0.76623374 0.7532467 0.76623374 0.76623374 0.75641024 0.76 0.7567568 0.7432432 0.7702703 0.7777778 0.739726 0.739726 0.79452056 0.7671233 0.739726 0.75342464 0.76 0.7922078 0.74358976 0.72 0.75641024 0.75308645 0.72839504 0.7407407 0.69863015 0.6849315 0.69863015 0.7638889 0.6944444 0.79518074 0.7108434 0.73493975 0.7590361 0.7590361 0.73493975 0.7710843 0.73493975 0.76829267 0.7590361 0.73493975 0.72289157 0.74698794 0.74698794 0.73493975 0.74698794 0.74698794 0.78313255 0.73493975 0.78313255 0.74698794 0.7108434 0.74698794 0.7710843 0.8433735 0.8313253 0.72289157 0.72289157 0.7236842 0.65789473 0.6585366 0.6585366 0.57831323 0.55421686 0.5121951 0.57831323 0.43373495 0.40963855 0.0 0.5609756 0.5609756 0.5365854 0.5487805 0.5121951 0.5121951 0.5903614
[98] '98'    0.7195122 0.7195122 0.73170733 0.7195122 0.7195122 0.7195122 0.69512194 0.69512194 0.68292683 0.7195122 0.70731705 0.68292683 0.72839504 0.70731705 0.6883117 0.70886075 0.7160494 0.7012987 0.6923077 0.67948717 0.7160494 0.68421054 0.75641024 0.7236842 0.69863015 0.63380283 0.6933333 0.68421054 0.69736844 0.75 0.7105263 0.69736844 0.7368421 0.72727275 0.6891892 0.7671233 0.69863015 0.72602737 0.7605634 0.75 0.7916667 0.7916667 0.7777778 0.7222222 0.75 0.7837838 0.7631579 0.7532467 0.7702703 0.7532467 0.7 0.7125 0.7 0.6805556 0.6805556 0.6944444 0.74647886 0.70422536 0.76829267 0.73170733 0.75609756 0.73170733 0.75609756 0.74390244 0.73170733 0.75609756 0.72839504 0.75609756 0.76829267 0.75609756 0.75609756 0.76829267 0.76829267 0.76829267 0.69512194 0.75609756 0.7195122 0.8292683 0.73170733 0.70731705 0.75609756 0.7804878 0.8292683 0.79268295 0.68292683 0.70731705 0.62666667 0.62666667 0.597561 0.6097561 0.6097561 0.58536583 0.5308642 0.5609756 0.5487805 0.47560975 0.5609756 0.0 0.29268292 0.34146342 0.47560975 0.47560975 0.4390244 0.5365854
[99] '99'    0.75609756 0.75609756 0.73170733 0.7195122 0.7195122 0.7195122 0.70731705 0.69512194 0.7195122 0.68292683 0.68292683 0.6707317 0.7407407 0.68292683 0.7012987 0.6962025 0.7160494 0.7012987 0.71794873 0.71794873 0.7037037 0.7105263 0.74358976 0.69736844 0.7123288 0.6056338 0.6533333 0.69736844 0.68421054 0.7368421 0.68421054 0.69736844 0.75 0.74025977 0.7567568 0.7671233 0.65753424 0.69863015 0.7605634 0.7083333 0.7361111 0.75 0.75 0.7083333 0.7222222 0.7702703 0.7368421 0.72727275 0.7432432 0.77922076 0.7 0.7125 0.6625 0.6805556 0.6388889 0.6944444 0.73239434 0.6760563 0.74390244 0.74390244 0.74390244 0.75609756 0.75609756 0.75609756 0.7195122 0.75609756 0.72839504 0.79268295 0.7804878 0.7804878 0.7804878 0.79268295 0.7804878 0.76829267 0.73170733 0.75609756 0.70731705 0.79268295 0.75609756 0.73170733 0.76829267 0.79268295 0.8292683 0.8292683 0.70731705 0.68292683 0.6533333 0.62666667 0.64634144 0.64634144 0.597561 0.63414633 0.5802469 0.6219512 0.5731707 0.5365854 0.5609756 0.29268292 0.0 0.25609756 0.4390244 0.46341464 0.4878049 0.5487805
[100] '100'   0.7195122 0.7195122 0.7195122 0.69512194 0.70731705 0.7195122 0.70731705 0.6707317 0.70731705 0.69512194 0.6707317 0.6707317 0.75308645 0.69512194 0.72727275 0.6962025 0.69135803 0.6753247 0.67948717 0.7307692 0.7160494 0.69736844 0.74358976 0.7236842 0.69863015 0.5915493 0.68 0.68421054 0.7105263 0.7236842 0.68421054 0.68421054 0.7236842 0.72727275 0.7027027 0.72602737 0.6712329 0.7123288 0.74647886 0.7222222 0.7361111 0.7777778 0.75 0.7222222 0.7222222 0.7432432 0.7236842 0.71428573 0.7162162 0.7532467 0.7 0.7 0.6875 0.6944444 0.6666667 0.7083333 0.73239434 0.70422536 0.75609756 0.74390244 0.75609756 0.74390244 0.75609756 0.70731705 0.73170733 0.76829267 0.7407407 0.79268295 0.80487806 0.76829267 0.7804878 0.80487806 0.79268295 0.80487806 0.76829267 0.7804878 0.7195122 0.8292683 0.7195122 0.69512194 0.74390244 0.74390244 0.7804878 0.81707317 0.70731705 0.70731705 0.6533333 0.6533333 0.6219512 0.6707317 0.597561 0.597561 0.56790125 0.58536583 0.58536583 0.4878049 0.5365854 0.34146342 0.25609756 0.0 0.4512195 0.4512195 0.5 0.5
[101] '101'   0.68292683 0.69512194 0.68292683 0.68292683 0.6707317 0.69512194 0.69512194 0.68292683 0.69512194 0.7195122 0.69512194 0.68292683 0.7160494 0.7195122 0.6883117 0.73417723 0.69135803 0.66233766 0.6923077 0.7051282 0.7037037 0.6447368 0.7307692 0.68421054 0.6849315 0.6056338 0.64 0.6315789 0.7236842 0.75 0.67105263 0.7236842 0.7368421 0.6883117 0.6891892 0.7808219 0.63013697 0.7123288 0.73239434 0.7222222 0.75 0.7222222 0.75 0.75 0.7222222 0.7432432 0.7631579 0.74025977 0.7432432 0.7532467 0.7 0.725 0.725 0.6805556 0.6527778 0.6944444 0.7183099 0.6760563 0.75609756 0.74390244 0.74390244 0.74390244 0.74390244 0.73170733 0.76829267 0.76829267 0.7407407 0.76829267 0.74390244 0.75609756 0.74390244 0.74390244 0.7804878 0.76829267 0.73170733 0.76829267 0.76829267 0.79268295 0.74390244 0.68292683 0.73170733 0.7195122 0.79268295 0.76829267 0.69512194 0.69512194 0.6666667 0.6533333 0.6097561 0.68292683 0.64634144 0.6097561 0.5555556 0.597561 0.597561 0.5121951 0.5487805 0.47560975 0.4390244 0.4512195 0.0 0.4512195 0.5121951 0.5365854
[102] '102'   0.69512194 0.69512194 0.68292683 0.68292683 0.69512194 0.7195122 0.70731705 0.69512194 0.69512194 0.7195122 0.7195122 0.69512194 0.7037037 0.69512194 0.71428573 0.6962025 0.72839504 0.6753247 0.65384614 0.6923077 0.69135803 0.6447368 0.78205127 0.7105263 0.6712329 0.5915493 0.64 0.6447368 0.7105263 0.68421054 0.7105263 0.65789473 0.7105263 0.71428573 0.7162162 0.739726 0.72602737 0.69863015 0.7183099 0.7222222 0.7083333 0.75 0.6944444 0.6944444 0.6944444 0.7567568 0.75 0.72727275 0.7162162 0.7012987 0.6625 0.6875 0.6625 0.625 0.6944444 0.6527778 0.69014084 0.64788735 0.79268295 0.76829267 0.74390244 0.76829267 0.75609756 0.73170733 0.73170733 0.74390244 0.75308645 0.79268295 0.7804878 0.73170733 0.75609756 0.76829267 0.7804878 0.79268295 0.76829267 0.75609756 0.76829267 0.81707317 0.7804878 0.70731705 0.79268295 0.76829267 0.76829267 0.79268295 0.7195122 0.69512194 0.70666665 0.62666667 0.5609756 0.6585366 0.58536583 0.6097561 0.54320985 0.5609756 0.46341464 0.47560975 0.5121951 0.47560975 0.46341464 0.4512195 0.4512195 0.0 0.35365853 0.5365854
[103] '103'   0.73170733 0.73170733 0.73170733 0.73170733 0.73170733 0.75609756 0.7195122 0.7195122 0.70731705 0.73170733 0.7195122 0.69512194 0.72839504 0.74390244 0.7012987 0.6835443 0.75308645 0.6753247 0.6923077 0.67948717 0.7037037 0.69736844 0.7692308 0.7105263 0.69863015 0.6197183 0.70666665 0.67105263 0.69736844 0.7105263 0.69736844 0.6315789 0.7105263 0.71428573 0.7027027 0.69863015 0.6849315 0.72602737 0.73239434 0.7361111 0.75 0.7777778 0.7222222 0.7083333 0.7083333 0.7567568 0.75 0.72727275 0.7567568 0.76623374 0.6875 0.7 0.675 0.6388889 0.6944444 0.6527778 0.74647886 0.64788735 0.74390244 0.74390244 0.75609756 0.80487806 0.73170733 0.7195122 0.76829267 0.74390244 0.67901236 0.70731705 0.70731705 0.6585366 0.68292683 0.69512194 0.69512194 0.70731705 0.6707317 0.74390244 0.7195122 0.76829267 0.74390244 0.6585366 0.75609756 0.74390244 0.79268295 0.75609756 0.6585366 0.6707317 0.64 0.6 0.6219512 0.6585366 0.597561 0.58536583 0.5555556 0.6097561 0.5243902 0.46341464 0.5121951 0.4390244 0.4878049 0.5 0.5121951 0.35365853 0.0 0.4878049
[104] '104'   0.72289157 0.72289157 0.73493975 0.73493975 0.73493975 0.74698794 0.72289157 0.72289157 0.7108434 0.7108434 0.72289157 0.6987952 0.75609756 0.72289157 0.74025977 0.70886075 0.68292683 0.67948717 0.6835443 0.73417723 0.74390244 0.6753247 0.721519 0.6753247 0.6756757 0.6527778 0.69736844 0.71428573 0.6883117 0.71428573 0.6753247 0.6883117 0.72727275 0.74358976 0.70666665 0.7027027 0.7027027 0.7162162 0.7222222 0.6849315 0.75342464 0.7671233 0.739726 0.7123288 0.7123288 0.74666667 0.76623374 0.7051282 0.72 0.7307692 0.6666667 0.6666667 0.69135803 0.69863015 0.72602737 0.72602737 0.75 0.7083333 0.78313255 0.72289157 0.6987952 0.7710843 0.6987952 0.74698794 0.74698794 0.74698794 0.73170733 0.73493975 0.74698794 0.7108434 0.7590361 0.74698794 0.72289157 0.7108434 0.686747 0.74698794 0.686747 0.78313255 0.6987952 0.686747 0.7108434 0.73493975 0.8192771 0.79518074 0.72289157 0.6626506 0.69736844 0.6184211 0.6097561 0.6097561 0.5903614 0.4698795 0.5 0.62650603 0.5903614 0.56626505 0.5903614 0.5365854 0.5487805 0.5 0.5365854 0.5365854 0.4878049 0.0
;
END; [Distances]

BEGIN Splits;
DIMENSIONS ntax=104 nsplits=350;
FORMAT no labels weights confidences;
PROPERTIES fit=96.62 cyclic;
CYCLE 1 13 14 15 16 18 17 19 20 21 22 23 24 54 55 56 57 58 33 32 31 30 29 36 35 34 104 103 102 101 100 99 98 97 96 95 94 93 92 91 90 89 88 87 85 86 62 61 60 77 76 75 73 74 71 72 69 70 68 67 66 65 64 63 79 78 80 81 82 83 84 59 46 37 38 39 40 41 42 43 44 45 49 48 47 53 52 51 50 25 26 27 28 10 11 12 9 7 8 6 4 5 3 2;
MATRIX
[1, size=1] 	 0.14933836 	 1.0 	  1 2 3 4 5 6 7 8 9 10 11 12 14 15 16 17 18 19 20 21 22 23 24 25 26 27 28 29 30 31 32 33 34 35 36 37 38 39 40 41 42 43 44 45 46 47 48 49 50 51 52 53 54 55 56 57 58 59 60 61 62 63 64 65 66 67 68 69 70 71 72 73 74 75 76 77 78 79 80 81 82 83 84 85 86 87 88 89 90 91 92 93 94 95 96 97 98 99 100 101 102 103 104,
[2, size=2] 	 0.0061077243 	 0.49 	  1 2 3 4 5 6 7 8 9 10 11 12 15 16 17 18 19 20 21 22 23 24 25 26 27 28 29 30 31 32 33 34 35 36 37 38 39 40 41 42 43 44 45 46 47 48 49 50 51 52 53 54 55 56 57 58 59 60 61 62 63 64 65 66 67 68 69 70 71 72 73 74 75 76 77 78 79 80 81 82 83 84 85 86 87 88 89 90 91 92 93 94 95 96 97 98 99 100 101 102 103 104,
[3, size=3] 	 0.018103994 	 0.33 	  1 2 3 4 5 6 7 8 9 10 11 12 16 17 18 19 20 21 22 23 24 25 26 27 28 29 30 31 32 33 34 35 36 37 38 39 40 41 42 43 44 45 46 47 48 49 50 51 52 53 54 55 56 57 58 59 60 61 62 63 64 65 66 67 68 69 70 71 72 73 74 75 76 77 78 79 80 81 82 83 84 85 86 87 88 89 90 91 92 93 94 95 96 97 98 99 100 101 102 103 104,
[4, size=4] 	 0.0073358635 	 0.16 	  1 2 3 4 5 6 7 8 9 10 11 12 17 18 19 20 21 22 23 24 25 26 27 28 29 30 31 32 33 34 35 36 37 38 39 40 41 42 43 44 45 46 47 48 49 50 51 52 53 54 55 56 57 58 59 60 61 62 63 64 65 66 67 68 69 70 71 72 73 74 75 76 77 78 79 80 81 82 83 84 85 86 87 88 89 90 91 92 93 94 95 96 97 98 99 100 101 102 103 104,
[5, size=12] 	 0.0020444398 	 0.04 	  1 2 3 4 5 6 7 8 9 10 11 12 25 26 27 28 29 30 31 32 33 34 35 36 37 38 39 40 41 42 43 44 45 46 47 48 49 50 51 52 53 54 55 56 57 58 59 60 61 62 63 64 65 66 67 68 69 70 71 72 73 74 75 76 77 78 79 80 81 82 83 84 85 86 87 88 89 90 91 92 93 94 95 96 97 98 99 100 101 102 103 104,
[6, size=12] 	 0.017135292 	 0.64 	  1 2 3 4 5 6 7 8 9 10 11 12,
[7, size=5] 	 0.01307836 	 0.1 	  1 2 3 4 5,
[8, size=4] 	 0.0016657569 	 0.11 	  1 2 3 5,
[9, size=2] 	 0.12136404 	 1.0 	  1 2,
[10, size=1] 	 0.033257052 	 0.98 	  1,
[11, size=1] 	 0.15804818 	 1.0 	  1 2 3 4 5 6 7 8 9 10 11 12 13 15 16 17 18 19 20 21 22 23 24 25 26 27 28 29 30 31 32 33 34 35 36 37 38 39 40 41 42 43 44 45 46 47 48 49 50 51 52 53 54 55 56 57 58 59 60 61 62 63 64 65 66 67 68 69 70 71 72 73 74 75 76 77 78 79 80 81 82 83 84 85 86 87 88 89 90 91 92 93 94 95 96 97 98 99 100 101 102 103 104,
[12, size=3] 	 0.009278682 	 0.25 	  1 2 3 4 5 6 7 8 9 10 11 12 13 17 18 19 20 21 22 23 24 25 26 27 28 29 30 31 32 33 34 35 36 37 38 39 40 41 42 43 44 45 46 47 48 49 50 51 52 53 54 55 56 57 58 59 60 61 62 63 64 65 66 67 68 69 70 71 72 73 74 75 76 77 78 79 80 81 82 83 84 85 86 87 88 89 90 91 92 93 94 95 96 97 98 99 100 101 102 103 104,
[13, size=13] 	 0.008592605 	 0.64 	  1 2 3 4 5 6 7 8 9 10 11 12 13,
[14, size=12] 	 3.749771E-4 	 0.11 	  1 2 3 4 5 6 7 8 9 11 12 13,
[15, size=11] 	 0.0050643478 	 0.34 	  1 2 3 4 5 6 7 8 9 12 13,
[16, size=10] 	 0.014086596 	 0.54 	  1 2 3 4 5 6 7 8 9 13,
[17, size=1] 	 0.20631438 	 1.0 	  1 2 3 4 5 6 7 8 9 10 11 12 13 14 16 17 18 19 20 21 22 23 24 25 26 27 28 29 30 31 32 33 34 35 36 37 38 39 40 41 42 43 44 45 46 47 48 49 50 51 52 53 54 55 56 57 58 59 60 61 62 63 64 65 66 67 68 69 70 71 72 73 74 75 76 77 78 79 80 81 82 83 84 85 86 87 88 89 90 91 92 93 94 95 96 97 98 99 100 101 102 103 104,
[18, size=2] 	 0.022368776 	 0.72 	  1 2 3 4 5 6 7 8 9 10 11 12 13 14 17 18 19 20 21 22 23 24 25 26 27 28 29 30 31 32 33 34 35 36 37 38 39 40 41 42 43 44 45 46 47 48 49 50 51 52 53 54 55 56 57 58 59 60 61 62 63 64 65 66 67 68 69 70 71 72 73 74 75 76 77 78 79 80 81 82 83 84 85 86 87 88 89 90 91 92 93 94 95 96 97 98 99 100 101 102 103 104,
[19, size=7] 	 4.9283955E-4 	 0.12 	  1 2 3 4 5 6 7 8 9 10 11 12 13 14 22 23 24 25 26 27 28 29 30 31 32 33 34 35 36 37 38 39 40 41 42 43 44 45 46 47 48 49 50 51 52 53 54 55 56 57 58 59 60 61 62 63 64 65 66 67 68 69 70 71 72 73 74 75 76 77 78 79 80 81 82 83 84 85 86 87 88 89 90 91 92 93 94 95 96 97 98 99 100 101 102 103 104,
[20, size=9] 	 0.018144142 	 0.37 	  1 2 3 4 5 6 7 8 9 10 11 12 13 14 24 25 26 27 28 29 30 31 32 33 34 35 36 37 38 39 40 41 42 43 44 45 46 47 48 49 50 51 52 53 54 55 56 57 58 59 60 61 62 63 64 65 66 67 68 69 70 71 72 73 74 75 76 77 78 79 80 81 82 83 84 85 86 87 88 89 90 91 92 93 94 95 96 97 98 99 100 101 102 103 104,
[21, size=11] 	 0.004020746 	 0.03 	  1 2 3 4 5 6 7 8 9 10 11 12 13 14 25 26 27 28 29 30 31 32 33 34 35 36 37 38 39 40 41 42 43 44 45 46 47 48 49 50 51 52 53 55 56 57 58 59 60 61 62 63 64 65 66 67 68 69 70 71 72 73 74 75 76 77 78 79 80 81 82 83 84 85 86 87 88 89 90 91 92 93 94 95 96 97 98 99 100 101 102 103 104,
[22, size=14] 	 7.0118025E-4 	 0.01 	  1 2 3 4 5 6 7 8 9 10 11 12 13 14 25 26 27 28 29 30 31 32 33 34 35 36 37 38 39 40 41 42 43 44 45 46 47 48 49 50 51 52 53 58 59 60 61 62 63 64 65 66 67 68 69 70 71 72 73 74 75 76 77 78 79 80 81 82 83 84 85 86 87 88 89 90 91 92 93 94 95 96 97 98 99 100 101 102 103 104,
[23, size=14] 	 0.09700727 	 1.0 	  1 2 3 4 5 6 7 8 9 10 11 12 13 14,
[24, size=1] 	 0.25172183 	 1.0 	  1 2 3 4 5 6 7 8 9 10 11 12 13 14 15 17 18 19 20 21 22 23 24 25 26 27 28 29 30 31 32 33 34 35 36 37 38 39 40 41 42 43 44 45 46 47 48 49 50 51 52 53 54 55 56 57 58 59 60 61 62 63 64 65 66 67 68 69 70 71 72 73 74 75 76 77 78 79 80 81 82 83 84 85 86 87 88 89 90 91 92 93 94 95 96 97 98 99 100 101 102 103 104,
[25, size=4] 	 0.005916361 	 0.04 	  1 2 3 4 5 6 7 8 9 10 11 12 13 14 15 20 21 22 23 24 25 26 27 28 29 30 31 32 33 34 35 36 37 38 39 40 41 42 43 44 45 46 47 48 49 50 51 52 53 54 55 56 57 58 59 60 61 62 63 64 65 66 67 68 69 70 71 72 73 74 75 76 77 78 79 80 81 82 83 84 85 86 87 88 89 90 91 92 93 94 95 96 97 98 99 100 101 102 103 104,
[26, size=18] 	 0.006006057 	 0.04 	  1 2 3 4 5 6 7 8 9 10 11 12 13 14 15 26 27 28,
[27, size=17] 	 0.01131941 	 0.04 	  1 2 3 4 5 6 7 8 9 10 11 12 13 14 15 27 28,
[28, size=16] 	 0.004367685 	 0.06 	  1 2 3 4 5 6 7 8 9 10 11 12 13 14 15 28,
[29, size=15] 	 0.012874292 	 0.35 	  1 2 3 4 5 6 7 8 9 10 11 12 13 14 15,
[30, size=6] 	 0.0014570663 	 0.02 	  1 2 3 13 14 15,
[31, size=1] 	 0.24820554 	 1.0 	  1 2 3 4 5 6 7 8 9 10 11 12 13 14 15 16 18 19 20 21 22 23 24 25 26 27 28 29 30 31 32 33 34 35 36 37 38 39 40 41 42 43 44 45 46 47 48 49 50 51 52 53 54 55 56 57 58 59 60 61 62 63 64 65 66 67 68 69 70 71 72 73 74 75 76 77 78 79 80 81 82 83 84 85 86 87 88 89 90 91 92 93 94 95 96 97 98 99 100 101 102 103 104,
[32, size=2] 	 0.016610805 	 0.52 	  1 2 3 4 5 6 7 8 9 10 11 12 13 14 15 16 19 20 21 22 23 24 25 26 27 28 29 30 31 32 33 34 35 36 37 38 39 40 41 42 43 44 45 46 47 48 49 50 51 52 53 54 55 56 57 58 59 60 61 62 63 64 65 66 67 68 69 70 71 72 73 74 75 76 77 78 79 80 81 82 83 84 85 86 87 88 89 90 91 92 93 94 95 96 97 98 99 100 101 102 103 104,
[33, size=3] 	 0.01401846 	 0.34 	  1 2 3 4 5 6 7 8 9 10 11 12 13 14 15 16 20 21 22 23 24 25 26 27 28 29 30 31 32 33 34 35 36 37 38 39 40 41 42 43 44 45 46 47 48 49 50 51 52 53 54 55 56 57 58 59 60 61 62 63 64 65 66 67 68 69 70 71 72 73 74 75 76 77 78 79 80 81 82 83 84 85 86 87 88 89 90 91 92 93 94 95 96 97 98 99 100 101 102 103 104,
[34, size=7] 	 5.9655827E-4 	 0.16 	  1 2 3 4 5 6 7 8 9 10 11 12 13 14 15 16 24 25 26 27 28 29 30 31 32 33 34 35 36 37 38 39 40 41 42 43 44 45 46 47 48 49 50 51 52 53 54 55 56 57 58 59 60 61 62 63 64 65 66 67 68 69 70 71 72 73 74 75 76 77 78 79 80 81 82 83 84 85 86 87 88 89 90 91 92 93 94 95 96 97 98 99 100 101 102 103 104,
[35, size=13] 	 0.01227866 	 0.01 	  1 2 3 4 5 6 7 8 9 10 11 12 13 14 15 16 25 26 27 28 29 30 31 32 33 34 35 36 37 38 39 40 41 42 43 44 45 46 47 48 49 50 51 52 53 59 60 61 62 63 64 65 66 67 68 69 70 71 72 73 74 75 76 77 78 79 80 81 82 83 84 85 86 87 88 89 90 91 92 93 94 95 96 97 98 99 100 101 102 103 104,
[36, size=16] 	 0.0012345002 	 0.27 	  1 2 3 4 5 6 7 8 9 10 11 12 13 14 15 16,
[37, size=1] 	 0.24604748 	 1.0 	  1 2 3 4 5 6 7 8 9 10 11 12 13 14 15 16 17 19 20 21 22 23 24 25 26 27 28 29 30 31 32 33 34 35 36 37 38 39 40 41 42 43 44 45 46 47 48 49 50 51 52 53 54 55 56 57 58 59 60 61 62 63 64 65 66 67 68 69 70 71 72 73 74 75 76 77 78 79 80 81 82 83 84 85 86 87 88 89 90 91 92 93 94 95 96 97 98 99 100 101 102 103 104,
[38, size=1] 	 0.19525914 	 1.0 	  1 2 3 4 5 6 7 8 9 10 11 12 13 14 15 16 17 18 20 21 22 23 24 25 26 27 28 29 30 31 32 33 34 35 36 37 38 39 40 41 42 43 44 45 46 47 48 49 50 51 52 53 54 55 56 57 58 59 60 61 62 63 64 65 66 67 68 69 70 71 72 73 74 75 76 77 78 79 80 81 82 83 84 85 86 87 88 89 90 91 92 93 94 95 96 97 98 99 100 101 102 103 104,
[39, size=2] 	 0.045191955 	 0.75 	  1 2 3 4 5 6 7 8 9 10 11 12 13 14 15 16 17 18 21 22 23 24 25 26 27 28 29 30 31 32 33 34 35 36 37 38 39 40 41 42 43 44 45 46 47 48 49 50 51 52 53 54 55 56 57 58 59 60 61 62 63 64 65 66 67 68 69 70 71 72 73 74 75 76 77 78 79 80 81 82 83 84 85 86 87 88 89 90 91 92 93 94 95 96 97 98 99 100 101 102 103 104,
[40, size=4] 	 0.0017659381 	 0.05 	  1 2 3 4 5 6 7 8 9 10 11 12 13 14 15 16 17 18 23 24 25 26 27 28 29 30 31 32 33 34 35 36 37 38 39 40 41 42 43 44 45 46 47 48 49 50 51 52 53 54 55 56 57 58 59 60 61 62 63 64 65 66 67 68 69 70 71 72 73 74 75 76 77 78 79 80 81 82 83 84 85 86 87 88 89 90 91 92 93 94 95 96 97 98 99 100 101 102 103 104,
[41, size=1] 	 0.2202371 	 1.0 	  1 2 3 4 5 6 7 8 9 10 11 12 13 14 15 16 17 18 19 21 22 23 24 25 26 27 28 29 30 31 32 33 34 35 36 37 38 39 40 41 42 43 44 45 46 47 48 49 50 51 52 53 54 55 56 57 58 59 60 61 62 63 64 65 66 67 68 69 70 71 72 73 74 75 76 77 78 79 80 81 82 83 84 85 86 87 88 89 90 91 92 93 94 95 96 97 98 99 100 101 102 103 104,
[42, size=2] 	 0.022403099 	 0.41 	  1 2 3 4 5 6 7 8 9 10 11 12 13 14 15 16 17 18 19 22 23 24 25 26 27 28 29 30 31 32 33 34 35 36 37 38 39 40 41 42 43 44 45 46 47 48 49 50 51 52 53 54 55 56 57 58 59 60 61 62 63 64 65 66 67 68 69 70 71 72 73 74 75 76 77 78 79 80 81 82 83 84 85 86 87 88 89 90 91 92 93 94 95 96 97 98 99 100 101 102 103 104,
[43, size=1] 	 0.26424557 	 1.0 	  1 2 3 4 5 6 7 8 9 10 11 12 13 14 15 16 17 18 19 20 22 23 24 25 26 27 28 29 30 31 32 33 34 35 36 37 38 39 40 41 42 43 44 45 46 47 48 49 50 51 52 53 54 55 56 57 58 59 60 61 62 63 64 65 66 67 68 69 70 71 72 73 74 75 76 77 78 79 80 81 82 83 84 85 86 87 88 89 90 91 92 93 94 95 96 97 98 99 100 101 102 103 104,
[44, size=3] 	 0.002906022 	 0.05 	  1 2 3 4 5 6 7 8 9 10 11 12 13 14 15 16 17 18 19 20 24 25 26 27 28 29 30 31 32 33 34 35 36 37 38 39 40 41 42 43 44 45 46 47 48 49 50 51 52 53 54 55 56 57 58 59 60 61 62 63 64 65 66 67 68 69 70 71 72 73 74 75 76 77 78 79 80 81 82 83 84 85 86 87 88 89 90 91 92 93 94 95 96 97 98 99 100 101 102 103 104,
[45, size=20] 	 0.0023020026 	 0.01 	  1 2 3 4 5 6 7 8 9 10 11 12 13 14 15 16 17 18 19 20,
[46, size=1] 	 0.22413775 	 1.0 	  1 2 3 4 5 6 7 8 9 10 11 12 13 14 15 16 17 18 19 20 21 23 24 25 26 27 28 29 30 31 32 33 34 35 36 37 38 39 40 41 42 43 44 45 46 47 48 49 50 51 52 53 54 55 56 57 58 59 60 61 62 63 64 65 66 67 68 69 70 71 72 73 74 75 76 77 78 79 80 81 82 83 84 85 86 87 88 89 90 91 92 93 94 95 96 97 98 99 100 101 102 103 104,
[47, size=2] 	 0.011020671 	 0.33 	  1 2 3 4 5 6 7 8 9 10 11 12 13 14 15 16 17 18 19 20 21 24 25 26 27 28 29 30 31 32 33 34 35 36 37 38 39 40 41 42 43 44 45 46 47 48 49 50 51 52 53 54 55 56 57 58 59 60 61 62 63 64 65 66 67 68 69 70 71 72 73 74 75 76 77 78 79 80 81 82 83 84 85 86 87 88 89 90 91 92 93 94 95 96 97 98 99 100 101 102 103 104,
[48, size=3] 	 0.013893155 	 0.16 	  1 2 3 4 5 6 7 8 9 10 11 12 13 14 15 16 17 18 19 20 21 25 26 27 28 29 30 31 32 33 34 35 36 37 38 39 40 41 42 43 44 45 46 47 48 49 50 51 52 53 54 55 56 57 58 59 60 61 62 63 64 65 66 67 68 69 70 71 72 73 74 75 76 77 78 79 80 81 82 83 84 85 86 87 88 89 90 91 92 93 94 95 96 97 98 99 100 101 102 103 104,
[49, size=23] 	 5.99077E-4 	 0.0 	  1 2 3 4 5 6 7 8 9 10 11 12 13 14 15 16 17 18 19 20 21 27 28,
[50, size=21] 	 0.0017180097 	 0.1 	  1 2 3 4 5 6 7 8 9 10 11 12 13 14 15 16 17 18 19 20 21,
[51, size=1] 	 0.22898912 	 1.0 	  1 2 3 4 5 6 7 8 9 10 11 12 13 14 15 16 17 18 19 20 21 22 24 25 26 27 28 29 30 31 32 33 34 35 36 37 38 39 40 41 42 43 44 45 46 47 48 49 50 51 52 53 54 55 56 57 58 59 60 61 62 63 64 65 66 67 68 69 70 71 72 73 74 75 76 77 78 79 80 81 82 83 84 85 86 87 88 89 90 91 92 93 94 95 96 97 98 99 100 101 102 103 104,
[52, size=2] 	 0.02772317 	 0.52 	  1 2 3 4 5 6 7 8 9 10 11 12 13 14 15 16 17 18 19 20 21 22 25 26 27 28 29 30 31 32 33 34 35 36 37 38 39 40 41 42 43 44 45 46 47 48 49 50 51 52 53 54 55 56 57 58 59 60 61 62 63 64 65 66 67 68 69 70 71 72 73 74 75 76 77 78 79 80 81 82 83 84 85 86 87 88 89 90 91 92 93 94 95 96 97 98 99 100 101 102 103 104,
[53, size=25] 	 0.009459432 	 0.04 	  1 2 3 4 5 6 7 8 9 10 11 12 13 14 15 16 17 18 19 20 21 22 26 27 28,
[54, size=24] 	 0.0018978968 	 0.0 	  1 2 3 4 5 6 7 8 9 10 11 12 13 14 15 16 17 18 19 20 21 22 27 28,
[55, size=1] 	 0.2445186 	 1.0 	  1 2 3 4 5 6 7 8 9 10 11 12 13 14 15 16 17 18 19 20 21 22 23 25 26 27 28 29 30 31 32 33 34 35 36 37 38 39 40 41 42 43 44 45 46 47 48 49 50 51 52 53 54 55 56 57 58 59 60 61 62 63 64 65 66 67 68 69 70 71 72 73 74 75 76 77 78 79 80 81 82 83 84 85 86 87 88 89 90 91 92 93 94 95 96 97 98 99 100 101 102 103 104,
[56, size=1] 	 0.20046125 	 1.0 	  1 2 3 4 5 6 7 8 9 10 11 12 13 14 15 16 17 18 19 20 21 22 23 24 25 26 27 28 29 30 31 32 33 34 35 36 37 38 39 40 41 42 43 44 45 46 47 48 49 50 51 52 53 55 56 57 58 59 60 61 62 63 64 65 66 67 68 69 70 71 72 73 74 75 76 77 78 79 80 81 82 83 84 85 86 87 88 89 90 91 92 93 94 95 96 97 98 99 100 101 102 103 104,
[57, size=2] 	 0.0038119084 	 0.5 	  1 2 3 4 5 6 7 8 9 10 11 12 13 14 15 16 17 18 19 20 21 22 23 24 25 26 27 28 29 30 31 32 33 34 35 36 37 38 39 40 41 42 43 44 45 46 47 48 49 50 51 52 53 56 57 58 59 60 61 62 63 64 65 66 67 68 69 70 71 72 73 74 75 76 77 78 79 80 81 82 83 84 85 86 87 88 89 90 91 92 93 94 95 96 97 98 99 100 101 102 103 104,
[58, size=3] 	 0.013231061 	 0.56 	  1 2 3 4 5 6 7 8 9 10 11 12 13 14 15 16 17 18 19 20 21 22 23 24 25 26 27 28 29 30 31 32 33 34 35 36 37 38 39 40 41 42 43 44 45 46 47 48 49 50 51 52 53 57 58 59 60 61 62 63 64 65 66 67 68 69 70 71 72 73 74 75 76 77 78 79 80 81 82 83 84 85 86 87 88 89 90 91 92 93 94 95 96 97 98 99 100 101 102 103 104,
[59, size=4] 	 0.032041468 	 0.75 	  1 2 3 4 5 6 7 8 9 10 11 12 13 14 15 16 17 18 19 20 21 22 23 24 25 26 27 28 29 30 31 32 33 34 35 36 37 38 39 40 41 42 43 44 45 46 47 48 49 50 51 52 53 58 59 60 61 62 63 64 65 66 67 68 69 70 71 72 73 74 75 76 77 78 79 80 81 82 83 84 85 86 87 88 89 90 91 92 93 94 95 96 97 98 99 100 101 102 103 104,
[60, size=5] 	 0.039212927 	 0.72 	  1 2 3 4 5 6 7 8 9 10 11 12 13 14 15 16 17 18 19 20 21 22 23 24 25 26 27 28 29 30 31 32 33 34 35 36 37 38 39 40 41 42 43 44 45 46 47 48 49 50 51 52 53 59 60 61 62 63 64 65 66 67 68 69 70 71 72 73 74 75 76 77 78 79 80 81 82 83 84 85 86 87 88 89 90 91 92 93 94 95 96 97 98 99 100 101 102 103 104,
[61, size=11] 	 2.2036329E-4 	 0.02 	  1 2 3 4 5 6 7 8 9 10 11 12 13 14 15 16 17 18 19 20 21 22 23 24 25 26 27 28 34 35 37 38 39 40 41 42 43 44 45 46 47 48 49 50 51 52 53 59 60 61 62 63 64 65 66 67 68 69 70 71 72 73 74 75 76 77 78 79 80 81 82 83 84 85 86 87 88 89 90 91 92 93 94 95 96 97 98 99 100 101 102 103 104,
[62, size=1] 	 0.20399167 	 1.0 	  1 2 3 4 5 6 7 8 9 10 11 12 13 14 15 16 17 18 19 20 21 22 23 24 25 26 27 28 29 30 31 32 33 34 35 36 37 38 39 40 41 42 43 44 45 46 47 48 49 50 51 52 53 54 56 57 58 59 60 61 62 63 64 65 66 67 68 69 70 71 72 73 74 75 76 77 78 79 80 81 82 83 84 85 86 87 88 89 90 91 92 93 94 95 96 97 98 99 100 101 102 103 104,
[63, size=2] 	 0.010251281 	 0.52 	  1 2 3 4 5 6 7 8 9 10 11 12 13 14 15 16 17 18 19 20 21 22 23 24 25 26 27 28 29 30 31 32 33 34 35 36 37 38 39 40 41 42 43 44 45 46 47 48 49 50 51 52 53 54 57 58 59 60 61 62 63 64 65 66 67 68 69 70 71 72 73 74 75 76 77 78 79 80 81 82 83 84 85 86 87 88 89 90 91 92 93 94 95 96 97 98 99 100 101 102 103 104,
[64, size=10] 	 0.002189005 	 0.01 	  1 2 3 4 5 6 7 8 9 10 11 12 13 14 15 16 17 18 19 20 21 22 23 24 25 26 27 28 34 35 37 38 39 40 41 42 43 44 45 46 47 48 49 50 51 52 53 54 59 60 61 62 63 64 65 66 67 68 69 70 71 72 73 74 75 76 77 78 79 80 81 82 83 84 85 86 87 88 89 90 91 92 93 94 95 96 97 98 99 100 101 102 103 104,
[65, size=1] 	 0.16881722 	 1.0 	  1 2 3 4 5 6 7 8 9 10 11 12 13 14 15 16 17 18 19 20 21 22 23 24 25 26 27 28 29 30 31 32 33 34 35 36 37 38 39 40 41 42 43 44 45 46 47 48 49 50 51 52 53 54 55 57 58 59 60 61 62 63 64 65 66 67 68 69 70 71 72 73 74 75 76 77 78 79 80 81 82 83 84 85 86 87 88 89 90 91 92 93 94 95 96 97 98 99 100 101 102 103 104,
[66, size=3] 	 0.028072571 	 0.48 	  1 2 3 4 5 6 7 8 9 10 11 12 13 14 15 16 17 18 19 20 21 22 23 24 25 26 27 28 29 30 31 32 33 34 35 36 37 38 39 40 41 42 43 44 45 46 47 48 49 50 51 52 53 54 55 59 60 61 62 63 64 65 66 67 68 69 70 71 72 73 74 75 76 77 78 79 80 81 82 83 84 85 86 87 88 89 90 91 92 93 94 95 96 97 98 99 100 101 102 103 104,
[67, size=11] 	 0.0032434391 	 0.0 	  1 2 3 4 5 6 7 8 9 10 11 12 13 14 15 16 17 18 19 20 21 22 23 24 25 26 27 28 37 38 39 40 41 42 43 44 45 46 47 48 49 50 51 52 53 54 55 59 60 61 62 63 64 65 66 67 68 69 70 71 72 73 74 75 76 77 78 79 80 81 82 83 84 85 86 87 88 89 90 91 92 93 94 95 96 97 98 99 100 101 102 103 104,
[68, size=1] 	 0.18891253 	 1.0 	  1 2 3 4 5 6 7 8 9 10 11 12 13 14 15 16 17 18 19 20 21 22 23 24 25 26 27 28 29 30 31 32 33 34 35 36 37 38 39 40 41 42 43 44 45 46 47 48 49 50 51 52 53 54 55 56 58 59 60 61 62 63 64 65 66 67 68 69 70 71 72 73 74 75 76 77 78 79 80 81 82 83 84 85 86 87 88 89 90 91 92 93 94 95 96 97 98 99 100 101 102 103 104,
[69, size=2] 	 0.009469912 	 0.48 	  1 2 3 4 5 6 7 8 9 10 11 12 13 14 15 16 17 18 19 20 21 22 23 24 25 26 27 28 29 30 31 32 33 34 35 36 37 38 39 40 41 42 43 44 45 46 47 48 49 50 51 52 53 54 55 56 59 60 61 62 63 64 65 66 67 68 69 70 71 72 73 74 75 76 77 78 79 80 81 82 83 84 85 86 87 88 89 90 91 92 93 94 95 96 97 98 99 100 101 102 103 104,
[70, size=7] 	 0.0013066661 	 0.01 	  1 2 3 4 5 6 7 8 9 10 11 12 13 14 15 16 17 18 19 20 21 22 23 24 25 26 27 28 34 35 36 37 38 39 40 41 42 43 44 45 46 47 48 49 50 51 52 53 54 55 56 59 60 61 62 63 64 65 66 67 68 69 70 71 72 73 74 75 76 77 78 79 80 81 82 83 84 85 86 87 88 89 90 91 92 93 94 95 96 97 98 99 100 101 102 103 104,
[71, size=8] 	 0.0033230465 	 0.0 	  1 2 3 4 5 6 7 8 9 10 11 12 13 14 15 16 17 18 19 20 21 22 23 24 25 26 27 28 34 35 37 38 39 40 41 42 43 44 45 46 47 48 49 50 51 52 53 54 55 56 59 60 61 62 63 64 65 66 67 68 69 70 71 72 73 74 75 76 77 78 79 80 81 82 83 84 85 86 87 88 89 90 91 92 93 94 95 96 97 98 99 100 101 102 103 104,
[72, size=10] 	 3.294128E-4 	 0.0 	  1 2 3 4 5 6 7 8 9 10 11 12 13 14 15 16 17 18 19 20 21 22 23 24 25 26 27 28 37 38 39 40 41 42 43 44 45 46 47 48 49 50 51 52 53 54 55 56 59 60 61 62 63 64 65 66 67 68 69 70 71 72 73 74 75 76 77 78 79 80 81 82 83 84 85 86 87 88 89 90 91 92 93 94 95 96 97 98 99 100 101 102 103 104,
[73, size=1] 	 0.19319978 	 1.0 	  1 2 3 4 5 6 7 8 9 10 11 12 13 14 15 16 17 18 19 20 21 22 23 24 25 26 27 28 29 30 31 32 33 34 35 36 37 38 39 40 41 42 43 44 45 46 47 48 49 50 51 52 53 54 55 56 57 59 60 61 62 63 64 65 66 67 68 69 70 71 72 73 74 75 76 77 78 79 80 81 82 83 84 85 86 87 88 89 90 91 92 93 94 95 96 97 98 99 100 101 102 103 104,
[74, size=2] 	 0.012085988 	 0.0 	  1 2 3 4 5 6 7 8 9 10 11 12 13 14 15 16 17 18 19 20 21 22 23 24 25 26 27 28 29 30 31 32 34 35 36 37 38 39 40 41 42 43 44 45 46 47 48 49 50 51 52 53 54 55 56 57 59 60 61 62 63 64 65 66 67 68 69 70 71 72 73 74 75 76 77 78 79 80 81 82 83 84 85 86 87 88 89 90 91 92 93 94 95 96 97 98 99 100 101 102 103 104,
[75, size=6] 	 0.0060408786 	 0.04 	  1 2 3 4 5 6 7 8 9 10 11 12 13 14 15 16 17 18 19 20 21 22 23 24 25 26 27 28 34 35 36 37 38 39 40 41 42 43 44 45 46 47 48 49 50 51 52 53 54 55 56 57 59 60 61 62 63 64 65 66 67 68 69 70 71 72 73 74 75 76 77 78 79 80 81 82 83 84 85 86 87 88 89 90 91 92 93 94 95 96 97 98 99 100 101 102 103 104,
[76, size=33] 	 0.0058624805 	 0.0 	  1 2 3 4 5 6 7 8 9 10 11 12 13 14 15 16 17 18 19 20 21 22 23 24 25 26 27 28 50 54 55 56 57,
[77, size=32] 	 7.905726E-4 	 0.0 	  1 2 3 4 5 6 7 8 9 10 11 12 13 14 15 16 17 18 19 20 21 22 23 24 25 26 27 28 54 55 56 57,
[78, size=31] 	 3.225235E-4 	 0.04 	  1 2 3 4 5 6 7 8 9 10 11 12 13 14 15 16 17 18 19 20 21 22 23 24 26 27 28 54 55 56 57,
[79, size=19] 	 5.7230223E-5 	 0.0 	  1 2 3 13 14 15 16 17 18 19 20 21 22 23 24 54 55 56 57,
[80, size=1] 	 0.11720283 	 1.0 	  1 2 3 4 5 6 7 8 9 10 11 12 13 14 15 16 17 18 19 20 21 22 23 24 25 26 27 28 29 30 31 32 34 35 36 37 38 39 40 41 42 43 44 45 46 47 48 49 50 51 52 53 54 55 56 57 58 59 60 61 62 63 64 65 66 67 68 69 70 71 72 73 74 75 76 77 78 79 80 81 82 83 84 85 86 87 88 89 90 91 92 93 94 95 96 97 98 99 100 101 102 103 104,
[81, size=2] 	 0.09344274 	 1.0 	  1 2 3 4 5 6 7 8 9 10 11 12 13 14 15 16 17 18 19 20 21 22 23 24 25 26 27 28 29 30 31 34 35 36 37 38 39 40 41 42 43 44 45 46 47 48 49 50 51 52 53 54 55 56 57 58 59 60 61 62 63 64 65 66 67 68 69 70 71 72 73 74 75 76 77 78 79 80 81 82 83 84 85 86 87 88 89 90 91 92 93 94 95 96 97 98 99 100 101 102 103 104,
[82, size=3] 	 0.008806485 	 0.37 	  1 2 3 4 5 6 7 8 9 10 11 12 13 14 15 16 17 18 19 20 21 22 23 24 25 26 27 28 29 30 34 35 36 37 38 39 40 41 42 43 44 45 46 47 48 49 50 51 52 53 54 55 56 57 58 59 60 61 62 63 64 65 66 67 68 69 70 71 72 73 74 75 76 77 78 79 80 81 82 83 84 85 86 87 88 89 90 91 92 93 94 95 96 97 98 99 100 101 102 103 104,
[83, size=4] 	 0.011747272 	 0.72 	  1 2 3 4 5 6 7 8 9 10 11 12 13 14 15 16 17 18 19 20 21 22 23 24 25 26 27 28 29 34 35 36 37 38 39 40 41 42 43 44 45 46 47 48 49 50 51 52 53 54 55 56 57 58 59 60 61 62 63 64 65 66 67 68 69 70 71 72 73 74 75 76 77 78 79 80 81 82 83 84 85 86 87 88 89 90 91 92 93 94 95 96 97 98 99 100 101 102 103 104,
[84, size=5] 	 0.059054296 	 0.98 	  1 2 3 4 5 6 7 8 9 10 11 12 13 14 15 16 17 18 19 20 21 22 23 24 25 26 27 28 34 35 36 37 38 39 40 41 42 43 44 45 46 47 48 49 50 51 52 53 54 55 56 57 58 59 60 61 62 63 64 65 66 67 68 69 70 71 72 73 74 75 76 77 78 79 80 81 82 83 84 85 86 87 88 89 90 91 92 93 94 95 96 97 98 99 100 101 102 103 104,
[85, size=6] 	 0.008534117 	 0.2 	  1 2 3 4 5 6 7 8 9 10 11 12 13 14 15 16 17 18 19 20 21 22 23 24 25 26 27 28 34 35 37 38 39 40 41 42 43 44 45 46 47 48 49 50 51 52 53 54 55 56 57 58 59 60 61 62 63 64 65 66 67 68 69 70 71 72 73 74 75 76 77 78 79 80 81 82 83 84 85 86 87 88 89 90 91 92 93 94 95 96 97 98 99 100 101 102 103 104,
[86, size=7] 	 0.0047043604 	 0.08 	  1 2 3 4 5 6 7 8 9 10 11 12 13 14 15 16 17 18 19 20 21 22 23 24 25 26 27 28 34 37 38 39 40 41 42 43 44 45 46 47 48 49 50 51 52 53 54 55 56 57 58 59 60 61 62 63 64 65 66 67 68 69 70 71 72 73 74 75 76 77 78 79 80 81 82 83 84 85 86 87 88 89 90 91 92 93 94 95 96 97 98 99 100 101 102 103 104,
[87, size=1] 	 0.13856207 	 1.0 	  1 2 3 4 5 6 7 8 9 10 11 12 13 14 15 16 17 18 19 20 21 22 23 24 25 26 27 28 29 30 31 33 34 35 36 37 38 39 40 41 42 43 44 45 46 47 48 49 50 51 52 53 54 55 56 57 58 59 60 61 62 63 64 65 66 67 68 69 70 71 72 73 74 75 76 77 78 79 80 81 82 83 84 85 86 87 88 89 90 91 92 93 94 95 96 97 98 99 100 101 102 103 104,
[88, size=51] 	 0.00131483 	 0.0 	  1 2 3 4 5 6 7 8 9 10 11 12 13 14 15 16 17 18 19 20 21 22 23 24 25 26 27 28 33 37 38 39 40 41 42 43 44 45 46 47 48 49 50 51 52 53 54 55 56 57 58 59 84,
[89, size=46] 	 0.0035665152 	 0.0 	  1 2 3 4 5 6 7 8 9 10 11 12 13 14 15 16 17 18 19 20 21 22 23 24 25 26 27 28 33 41 42 43 44 45 47 48 49 50 51 52 53 54 55 56 57 58,
[90, size=1] 	 0.15909238 	 1.0 	  1 2 3 4 5 6 7 8 9 10 11 12 13 14 15 16 17 18 19 20 21 22 23 24 25 26 27 28 29 30 32 33 34 35 36 37 38 39 40 41 42 43 44 45 46 47 48 49 50 51 52 53 54 55 56 57 58 59 60 61 62 63 64 65 66 67 68 69 70 71 72 73 74 75 76 77 78 79 80 81 82 83 84 85 86 87 88 89 90 91 92 93 94 95 96 97 98 99 100 101 102 103 104,
[91, size=2] 	 0.052663866 	 0.96 	  1 2 3 4 5 6 7 8 9 10 11 12 13 14 15 16 17 18 19 20 21 22 23 24 25 26 27 28 29 32 33 34 35 36 37 38 39 40 41 42 43 44 45 46 47 48 49 50 51 52 53 54 55 56 57 58 59 60 61 62 63 64 65 66 67 68 69 70 71 72 73 74 75 76 77 78 79 80 81 82 83 84 85 86 87 88 89 90 91 92 93 94 95 96 97 98 99 100 101 102 103 104,
[92, size=1] 	 0.17917982 	 1.0 	  1 2 3 4 5 6 7 8 9 10 11 12 13 14 15 16 17 18 19 20 21 22 23 24 25 26 27 28 29 31 32 33 34 35 36 37 38 39 40 41 42 43 44 45 46 47 48 49 50 51 52 53 54 55 56 57 58 59 60 61 62 63 64 65 66 67 68 69 70 71 72 73 74 75 76 77 78 79 80 81 82 83 84 85 86 87 88 89 90 91 92 93 94 95 96 97 98 99 100 101 102 103 104,
[93, size=2] 	 0.0035755394 	 0.2 	  1 2 3 4 5 6 7 8 9 10 11 12 13 14 15 16 17 18 19 20 21 22 23 24 25 26 27 28 31 32 33 34 35 36 37 38 39 40 41 42 43 44 45 46 47 48 49 50 51 52 53 54 55 56 57 58 59 60 61 62 63 64 65 66 67 68 69 70 71 72 73 74 75 76 77 78 79 80 81 82 83 84 85 86 87 88 89 90 91 92 93 94 95 96 97 98 99 100 101 102 103 104,
[94, size=1] 	 0.24220937 	 1.0 	  1 2 3 4 5 6 7 8 9 10 11 12 13 14 15 16 17 18 19 20 21 22 23 24 25 26 27 28 30 31 32 33 34 35 36 37 38 39 40 41 42 43 44 45 46 47 48 49 50 51 52 53 54 55 56 57 58 59 60 61 62 63 64 65 66 67 68 69 70 71 72 73 74 75 76 77 78 79 80 81 82 83 84 85 86 87 88 89 90 91 92 93 94 95 96 97 98 99 100 101 102 103 104,
[95, size=3] 	 0.0024026497 	 0.04 	  1 2 3 4 5 6 7 8 9 10 11 12 13 14 15 16 17 18 19 20 21 22 23 24 25 26 27 28 30 31 32 33 34 37 38 39 40 41 42 43 44 45 46 47 48 49 50 51 52 53 54 55 56 57 58 59 60 61 62 63 64 65 66 67 68 69 70 71 72 73 74 75 76 77 78 79 80 81 82 83 84 85 86 87 88 89 90 91 92 93 94 95 96 97 98 99 100 101 102 103 104,
[96, size=4] 	 0.0014127459 	 0.0 	  1 2 3 4 5 6 7 8 9 10 11 12 13 14 15 16 17 18 19 20 21 22 23 24 25 26 27 28 30 31 32 33 37 38 39 40 41 42 43 44 45 46 47 48 49 50 51 52 53 54 55 56 57 58 59 60 61 62 63 64 65 66 67 68 69 70 71 72 73 74 75 76 77 78 79 80 81 82 83 84 85 86 87 88 89 90 91 92 93 94 95 96 97 98 99 100 101 102 103 104,
[97, size=51] 	 0.0039008106 	 0.0 	  1 2 3 4 5 6 7 8 9 10 11 12 13 14 15 16 17 18 19 20 21 22 23 24 25 26 27 28 30 31 32 33 39 40 41 42 43 44 45 47 48 49 50 51 52 53 54 55 56 57 58,
[98, size=1] 	 0.30035323 	 1.0 	  1 2 3 4 5 6 7 8 9 10 11 12 13 14 15 16 17 18 19 20 21 22 23 24 25 26 27 28 29 30 31 32 33 34 35 37 38 39 40 41 42 43 44 45 46 47 48 49 50 51 52 53 54 55 56 57 58 59 60 61 62 63 64 65 66 67 68 69 70 71 72 73 74 75 76 77 78 79 80 81 82 83 84 85 86 87 88 89 90 91 92 93 94 95 96 97 98 99 100 101 102 103 104,
[99, size=2] 	 0.032579504 	 0.45 	  1 2 3 4 5 6 7 8 9 10 11 12 13 14 15 16 17 18 19 20 21 22 23 24 25 26 27 28 29 30 31 32 33 34 37 38 39 40 41 42 43 44 45 46 47 48 49 50 51 52 53 54 55 56 57 58 59 60 61 62 63 64 65 66 67 68 69 70 71 72 73 74 75 76 77 78 79 80 81 82 83 84 85 86 87 88 89 90 91 92 93 94 95 96 97 98 99 100 101 102 103 104,
[100, size=1] 	 0.2764266 	 1.0 	  1 2 3 4 5 6 7 8 9 10 11 12 13 14 15 16 17 18 19 20 21 22 23 24 25 26 27 28 29 30 31 32 33 34 36 37 38 39 40 41 42 43 44 45 46 47 48 49 50 51 52 53 54 55 56 57 58 59 60 61 62 63 64 65 66 67 68 69 70 71 72 73 74 75 76 77 78 79 80 81 82 83 84 85 86 87 88 89 90 91 92 93 94 95 96 97 98 99 100 101 102 103 104,
[101, size=2] 	 0.033935495 	 0.34 	  1 2 3 4 5 6 7 8 9 10 11 12 13 14 15 16 17 18 19 20 21 22 23 24 25 26 27 28 29 30 31 32 33 36 37 38 39 40 41 42 43 44 45 46 47 48 49 50 51 52 53 54 55 56 57 58 59 60 61 62 63 64 65 66 67 68 69 70 71 72 73 74 75 76 77 78 79 80 81 82 83 84 85 86 87 88 89 90 91 92 93 94 95 96 97 98 99 100 101 102 103 104,
[102, size=1] 	 0.28662673 	 1.0 	  1 2 3 4 5 6 7 8 9 10 11 12 13 14 15 16 17 18 19 20 21 22 23 24 25 26 27 28 29 30 31 32 33 35 36 37 38 39 40 41 42 43 44 45 46 47 48 49 50 51 52 53 54 55 56 57 58 59 60 61 62 63 64 65 66 67 68 69 70 71 72 73 74 75 76 77 78 79 80 81 82 83 84 85 86 87 88 89 90 91 92 93 94 95 96 97 98 99 100 101 102 103 104,
[103, size=1] 	 0.24582665 	 1.0 	  1 2 3 4 5 6 7 8 9 10 11 12 13 14 15 16 17 18 19 20 21 22 23 24 25 26 27 28 29 30 31 32 33 34 35 36 37 38 39 40 41 42 43 44 45 46 47 48 49 50 51 52 53 54 55 56 57 58 59 60 61 62 63 64 65 66 67 68 69 70 71 72 73 74 75 76 77 78 79 80 81 82 83 84 85 86 87 88 89 90 91 92 93 94 95 96 97 98 99 100 101 102 103,
[104, size=2] 	 0.018910505 	 0.16 	  1 2 3 4 5 6 7 8 9 10 11 12 13 14 15 16 17 18 19 20 21 22 23 24 25 26 27 28 29 30 31 32 33 34 35 36 37 38 39 40 41 42 43 44 45 46 47 48 49 50 51 52 53 54 55 56 57 58 59 60 61 62 63 64 65 66 67 68 69 70 71 72 73 74 75 76 77 78 79 80 81 82 83 84 85 86 87 88 89 90 91 92 93 94 95 96 97 98 99 100 101 102,
[105, size=7] 	 0.002373844 	 0.36 	  1 2 3 4 5 6 7 8 9 10 11 12 13 14 15 16 17 18 19 20 21 22 23 24 25 26 27 28 29 30 31 32 33 34 35 36 37 38 39 40 41 42 43 44 45 46 47 48 49 50 51 52 53 54 55 56 57 58 59 60 61 62 63 64 65 66 67 68 69 70 71 72 73 74 75 76 77 78 79 80 81 82 83 84 85 86 87 88 89 90 91 92 93 94 95 96 97,
[106, size=9] 	 0.0048799724 	 0.04 	  1 2 3 4 5 6 7 8 9 10 11 12 13 14 15 16 17 18 19 20 21 22 23 24 25 26 27 28 29 30 31 32 33 34 35 36 37 38 39 40 41 42 43 44 45 46 47 48 49 50 51 52 53 54 55 56 57 58 59 60 61 62 63 64 65 66 67 68 69 70 71 72 73 74 75 76 77 78 79 80 81 82 83 84 85 86 87 88 89 90 91 92 93 94 95,
[107, size=12] 	 0.006028089 	 0.01 	  1 2 3 4 5 6 7 8 9 10 11 12 13 14 15 16 17 18 19 20 21 22 23 24 25 26 27 28 29 30 31 32 33 34 35 36 37 38 39 40 41 42 43 44 45 46 47 48 49 50 51 52 53 54 55 56 57 58 59 60 61 62 63 64 65 66 67 68 69 70 71 72 73 74 75 76 77 78 79 80 81 82 83 84 85 86 87 88 89 90 91 92,
[108, size=14] 	 0.03263899 	 0.8 	  1 2 3 4 5 6 7 8 9 10 11 12 13 14 15 16 17 18 19 20 21 22 23 24 25 26 27 28 29 30 31 32 33 34 35 36 37 38 39 40 41 42 43 44 45 46 47 48 49 50 51 52 53 54 55 56 57 58 59 60 61 62 63 64 65 66 67 68 69 70 71 72 73 74 75 76 77 78 79 80 81 82 83 84 85 86 87 88 89 90,
[109, size=16] 	 0.0035894662 	 0.24 	  1 2 3 4 5 6 7 8 9 10 11 12 13 14 15 16 17 18 19 20 21 22 23 24 25 26 27 28 29 30 31 32 33 34 35 36 37 38 39 40 41 42 43 44 45 46 47 48 49 50 51 52 53 54 55 56 57 58 59 60 61 62 63 64 65 66 67 68 69 70 71 72 73 74 75 76 77 78 79 80 81 82 83 84 85 86 87 88,
[110, size=17] 	 0.014049922 	 0.58 	  1 2 3 4 5 6 7 8 9 10 11 12 13 14 15 16 17 18 19 20 21 22 23 24 25 26 27 28 29 30 31 32 33 34 35 36 37 38 39 40 41 42 43 44 45 46 47 48 49 50 51 52 53 54 55 56 57 58 59 60 61 62 63 64 65 66 67 68 69 70 71 72 73 74 75 76 77 78 79 80 81 82 83 84 85 86 87,
[111, size=18] 	 0.022972334 	 0.68 	  1 2 3 4 5 6 7 8 9 10 11 12 13 14 15 16 17 18 19 20 21 22 23 24 25 26 27 28 29 30 31 32 33 34 35 36 37 38 39 40 41 42 43 44 45 46 47 48 49 50 51 52 53 54 55 56 57 58 59 60 61 62 63 64 65 66 67 68 69 70 71 72 73 74 75 76 77 78 79 80 81 82 83 84 85 86,
[112, size=1] 	 0.15721263 	 1.0 	  1 2 3 4 5 6 7 8 9 10 11 12 13 14 15 16 17 18 19 20 21 22 23 24 25 26 27 28 29 30 31 32 33 34 35 36 37 38 39 40 41 42 43 44 45 46 47 48 49 50 51 52 53 54 55 56 57 58 59 60 61 62 63 64 65 66 67 68 69 70 71 72 73 74 75 76 77 78 79 80 81 82 83 84 85 86 87 88 89 90 91 92 93 94 95 96 97 98 99 100 101 102 104,
[113, size=2] 	 0.058123387 	 0.87 	  1 2 3 4 5 6 7 8 9 10 11 12 13 14 15 16 17 18 19 20 21 22 23 24 25 26 27 28 29 30 31 32 33 34 35 36 37 38 39 40 41 42 43 44 45 46 47 48 49 50 51 52 53 54 55 56 57 58 59 60 61 62 63 64 65 66 67 68 69 70 71 72 73 74 75 76 77 78 79 80 81 82 83 84 85 86 87 88 89 90 91 92 93 94 95 96 97 98 99 100 101 104,
[114, size=8] 	 0.010332461 	 0.14 	  1 2 3 4 5 6 7 8 9 10 11 12 13 14 15 16 17 18 19 20 21 22 23 24 25 26 27 28 29 30 31 32 33 34 35 36 37 38 39 40 41 42 43 44 45 46 47 48 49 50 51 52 53 54 55 56 57 58 59 60 61 62 63 64 65 66 67 68 69 70 71 72 73 74 75 76 77 78 79 80 81 82 83 84 85 86 87 88 89 90 91 92 93 94 95 104,
[115, size=9] 	 0.016314616 	 0.28 	  1 2 3 4 5 6 7 8 9 10 11 12 13 14 15 16 17 18 19 20 21 22 23 24 25 26 27 28 29 30 31 32 33 34 35 36 37 38 39 40 41 42 43 44 45 46 47 48 49 50 51 52 53 54 55 56 57 58 59 60 61 62 63 64 65 66 67 68 69 70 71 72 73 74 75 76 77 78 79 80 81 82 83 84 85 86 87 88 89 90 91 92 93 94 104,
[116, size=1] 	 0.16505595 	 1.0 	  1 2 3 4 5 6 7 8 9 10 11 12 13 14 15 16 17 18 19 20 21 22 23 24 25 26 27 28 29 30 31 32 33 34 35 36 37 38 39 40 41 42 43 44 45 46 47 48 49 50 51 52 53 54 55 56 57 58 59 60 61 62 63 64 65 66 67 68 69 70 71 72 73 74 75 76 77 78 79 80 81 82 83 84 85 86 87 88 89 90 91 92 93 94 95 96 97 98 99 100 101 103 104,
[117, size=4] 	 0.007343779 	 0.1 	  1 2 3 4 5 6 7 8 9 10 11 12 13 14 15 16 17 18 19 20 21 22 23 24 25 26 27 28 29 30 31 32 33 34 35 36 37 38 39 40 41 42 43 44 45 46 47 48 49 50 51 52 53 54 55 56 57 58 59 60 61 62 63 64 65 66 67 68 69 70 71 72 73 74 75 76 77 78 79 80 81 82 83 84 85 86 87 88 89 90 91 92 93 94 95 96 97 98 103 104,
[118, size=5] 	 0.0051364065 	 0.32 	  1 2 3 4 5 6 7 8 9 10 11 12 13 14 15 16 17 18 19 20 21 22 23 24 25 26 27 28 29 30 31 32 33 34 35 36 37 38 39 40 41 42 43 44 45 46 47 48 49 50 51 52 53 54 55 56 57 58 59 60 61 62 63 64 65 66 67 68 69 70 71 72 73 74 75 76 77 78 79 80 81 82 83 84 85 86 87 88 89 90 91 92 93 94 95 96 97 103 104,
[119, size=1] 	 0.21930687 	 1.0 	  1 2 3 4 5 6 7 8 9 10 11 12 13 14 15 16 17 18 19 20 21 22 23 24 25 26 27 28 29 30 31 32 33 34 35 36 37 38 39 40 41 42 43 44 45 46 47 48 49 50 51 52 53 54 55 56 57 58 59 60 61 62 63 64 65 66 67 68 69 70 71 72 73 74 75 76 77 78 79 80 81 82 83 84 85 86 87 88 89 90 91 92 93 94 95 96 97 98 99 100 102 103 104,
[120, size=3] 	 0.0060965633 	 0.41 	  1 2 3 4 5 6 7 8 9 10 11 12 13 14 15 16 17 18 19 20 21 22 23 24 25 26 27 28 29 30 31 32 33 34 35 36 37 38 39 40 41 42 43 44 45 46 47 48 49 50 51 52 53 54 55 56 57 58 59 60 61 62 63 64 65 66 67 68 69 70 71 72 73 74 75 76 77 78 79 80 81 82 83 84 85 86 87 88 89 90 91 92 93 94 95 96 97 98 102 103 104,
[121, size=4] 	 0.0023401473 	 0.53 	  1 2 3 4 5 6 7 8 9 10 11 12 13 14 15 16 17 18 19 20 21 22 23 24 25 26 27 28 29 30 31 32 33 34 35 36 37 38 39 40 41 42 43 44 45 46 47 48 49 50 51 52 53 54 55 56 57 58 59 60 61 62 63 64 65 66 67 68 69 70 71 72 73 74 75 76 77 78 79 80 81 82 83 84 85 86 87 88 89 90 91 92 93 94 95 96 97 102 103 104,
[122, size=1] 	 0.12600945 	 1.0 	  1 2 3 4 5 6 7 8 9 10 11 12 13 14 15 16 17 18 19 20 21 22 23 24 25 26 27 28 29 30 31 32 33 34 35 36 37 38 39 40 41 42 43 44 45 46 47 48 49 50 51 52 53 54 55 56 57 58 59 60 61 62 63 64 65 66 67 68 69 70 71 72 73 74 75 76 77 78 79 80 81 82 83 84 85 86 87 88 89 90 91 92 93 94 95 96 97 98 99 101 102 103 104,
[123, size=2] 	 0.028578082 	 0.94 	  1 2 3 4 5 6 7 8 9 10 11 12 13 14 15 16 17 18 19 20 21 22 23 24 25 26 27 28 29 30 31 32 33 34 35 36 37 38 39 40 41 42 43 44 45 46 47 48 49 50 51 52 53 54 55 56 57 58 59 60 61 62 63 64 65 66 67 68 69 70 71 72 73 74 75 76 77 78 79 80 81 82 83 84 85 86 87 88 89 90 91 92 93 94 95 96 97 98 101 102 103 104,
[124, size=3] 	 0.06924992 	 0.99 	  1 2 3 4 5 6 7 8 9 10 11 12 13 14 15 16 17 18 19 20 21 22 23 24 25 26 27 28 29 30 31 32 33 34 35 36 37 38 39 40 41 42 43 44 45 46 47 48 49 50 51 52 53 54 55 56 57 58 59 60 61 62 63 64 65 66 67 68 69 70 71 72 73 74 75 76 77 78 79 80 81 82 83 84 85 86 87 88 89 90 91 92 93 94 95 96 97 101 102 103 104,
[125, size=1] 	 0.103548594 	 1.0 	  1 2 3 4 5 6 7 8 9 10 11 12 13 14 15 16 17 18 19 20 21 22 23 24 25 26 27 28 29 30 31 32 33 34 35 36 37 38 39 40 41 42 43 44 45 46 47 48 49 50 51 52 53 54 55 56 57 58 59 60 61 62 63 64 65 66 67 68 69 70 71 72 73 74 75 76 77 78 79 80 81 82 83 84 85 86 87 88 89 90 91 92 93 94 95 96 97 98 100 101 102 103 104,
[126, size=2] 	 0.02647261 	 0.9 	  1 2 3 4 5 6 7 8 9 10 11 12 13 14 15 16 17 18 19 20 21 22 23 24 25 26 27 28 29 30 31 32 33 34 35 36 37 38 39 40 41 42 43 44 45 46 47 48 49 50 51 52 53 54 55 56 57 58 59 60 61 62 63 64 65 66 67 68 69 70 71 72 73 74 75 76 77 78 79 80 81 82 83 84 85 86 87 88 89 90 91 92 93 94 95 96 97 100 101 102 103 104,
[127, size=1] 	 0.13826042 	 1.0 	  1 2 3 4 5 6 7 8 9 10 11 12 13 14 15 16 17 18 19 20 21 22 23 24 25 26 27 28 29 30 31 32 33 34 35 36 37 38 39 40 41 42 43 44 45 46 47 48 49 50 51 52 53 54 55 56 57 58 59 60 61 62 63 64 65 66 67 68 69 70 71 72 73 74 75 76 77 78 79 80 81 82 83 84 85 86 87 88 89 90 91 92 93 94 95 96 97 99 100 101 102 103 104,
[128, size=11] 	 0.002794011 	 0.02 	  1 2 3 4 5 6 7 8 9 10 11 12 13 14 15 16 17 18 19 20 21 22 23 24 25 26 27 28 29 30 31 32 33 34 35 36 37 38 39 40 41 42 43 44 45 46 47 48 49 50 51 52 53 54 55 56 57 58 59 60 61 62 63 64 65 66 67 68 69 70 71 72 73 74 75 76 77 78 79 80 81 82 83 84 85 86 87 99 100 101 102 103 104,
[129, size=30] 	 0.002150967 	 0.0 	  1 2 3 4 5 6 7 8 9 10 11 12 13 14 15 16 17 18 19 20 21 22 23 24 25 26 27 28 29 30 31 32 33 34 35 36 37 38 39 40 41 42 43 44 45 46 47 48 49 50 51 52 53 54 55 56 57 58 59 63 64 78 79 80 81 82 83 84 99 100 101 102 103 104,
[130, size=38] 	 0.001791935 	 0.0 	  1 2 3 4 5 6 7 8 9 10 11 12 13 14 15 16 17 18 19 20 21 22 23 24 25 26 27 28 29 30 31 32 33 34 35 36 37 38 39 40 41 42 43 44 45 46 47 48 49 50 51 52 53 54 55 56 57 58 59 84 99 100 101 102 103 104,
[131, size=40] 	 8.0933113E-4 	 0.0 	  1 2 3 4 5 6 7 8 9 10 11 12 13 14 15 16 17 18 19 20 21 22 23 24 25 26 27 28 29 30 31 32 33 34 35 36 37 38 39 40 41 42 43 44 45 46 47 48 49 50 51 52 53 54 55 56 57 58 99 100 101 102 103 104,
[132, size=1] 	 0.20863424 	 1.0 	  1 2 3 4 5 6 7 8 9 10 11 12 13 14 15 16 17 18 19 20 21 22 23 24 25 26 27 28 29 30 31 32 33 34 35 36 37 38 39 40 41 42 43 44 45 46 47 48 49 50 51 52 53 54 55 56 57 58 59 60 61 62 63 64 65 66 67 68 69 70 71 72 73 74 75 76 77 78 79 80 81 82 83 84 85 86 87 88 89 90 91 92 93 94 95 96 98 99 100 101 102 103 104,
[133, size=3] 	 0.039614547 	 0.87 	  1 2 3 4 5 6 7 8 9 10 11 12 13 14 15 16 17 18 19 20 21 22 23 24 25 26 27 28 29 30 31 32 33 34 35 36 37 38 39 40 41 42 43 44 45 46 47 48 49 50 51 52 53 54 55 56 57 58 59 60 61 62 63 64 65 66 67 68 69 70 71 72 73 74 75 76 77 78 79 80 81 82 83 84 85 86 87 88 89 90 91 92 93 94 98 99 100 101 102 103 104,
[134, size=7] 	 0.019077472 	 0.58 	  1 2 3 4 5 6 7 8 9 10 11 12 13 14 15 16 17 18 19 20 21 22 23 24 25 26 27 28 29 30 31 32 33 34 35 36 37 38 39 40 41 42 43 44 45 46 47 48 49 50 51 52 53 54 55 56 57 58 59 60 61 62 63 64 65 66 67 68 69 70 71 72 73 74 75 76 77 78 79 80 81 82 83 84 85 86 87 88 89 90 98 99 100 101 102 103 104,
[135, size=37] 	 0.002820601 	 0.0 	  1 2 3 4 5 6 7 8 9 10 11 12 13 14 15 16 17 18 19 20 21 22 23 24 25 26 27 28 29 30 31 32 33 34 35 36 37 38 39 40 41 42 43 44 45 46 47 48 49 50 51 52 53 54 55 56 57 58 59 84 98 99 100 101 102 103 104,
[136, size=39] 	 0.0010288956 	 0.0 	  1 2 3 4 5 6 7 8 9 10 11 12 13 14 15 16 17 18 19 20 21 22 23 24 25 26 27 28 29 30 31 32 33 34 35 36 37 38 39 40 41 42 43 44 45 46 47 48 49 50 51 52 53 54 55 56 57 58 98 99 100 101 102 103 104,
[137, size=40] 	 0.0027392288 	 0.0 	  1 2 3 4 5 6 7 8 9 10 11 12 13 14 15 16 17 18 19 20 21 22 23 24 25 26 27 28 29 30 31 32 33 34 35 36 37 38 39 40 41 42 43 44 45 47 48 49 50 51 52 53 54 55 56 57 58 98 99 100 101 102 103 104,
[138, size=1] 	 0.14387807 	 1.0 	  1 2 3 4 5 6 7 8 9 10 11 12 13 14 15 16 17 18 19 20 21 22 23 24 25 26 27 28 29 30 31 32 33 34 35 36 37 38 39 40 41 42 43 44 45 46 47 48 49 50 51 52 53 54 55 56 57 58 59 60 61 62 63 64 65 66 67 68 69 70 71 72 73 74 75 76 77 78 79 80 81 82 83 84 85 86 87 88 89 90 91 92 93 94 95 97 98 99 100 101 102 103 104,
[139, size=2] 	 0.016543422 	 0.88 	  1 2 3 4 5 6 7 8 9 10 11 12 13 14 15 16 17 18 19 20 21 22 23 24 25 26 27 28 29 30 31 32 33 34 35 36 37 38 39 40 41 42 43 44 45 46 47 48 49 50 51 52 53 54 55 56 57 58 59 60 61 62 63 64 65 66 67 68 69 70 71 72 73 74 75 76 77 78 79 80 81 82 83 84 85 86 87 88 89 90 91 92 93 94 97 98 99 100 101 102 103 104,
[140, size=3] 	 0.018283812 	 0.5 	  1 2 3 4 5 6 7 8 9 10 11 12 13 14 15 16 17 18 19 20 21 22 23 24 25 26 27 28 29 30 31 32 33 34 35 36 37 38 39 40 41 42 43 44 45 46 47 48 49 50 51 52 53 54 55 56 57 58 59 60 61 62 63 64 65 66 67 68 69 70 71 72 73 74 75 76 77 78 79 80 81 82 83 84 85 86 87 88 89 90 91 92 93 97 98 99 100 101 102 103 104,
[141, size=5] 	 0.0044502225 	 0.19 	  1 2 3 4 5 6 7 8 9 10 11 12 13 14 15 16 17 18 19 20 21 22 23 24 25 26 27 28 29 30 31 32 33 34 35 36 37 38 39 40 41 42 43 44 45 46 47 48 49 50 51 52 53 54 55 56 57 58 59 60 61 62 63 64 65 66 67 68 69 70 71 72 73 74 75 76 77 78 79 80 81 82 83 84 85 86 87 88 89 90 91 97 98 99 100 101 102 103 104,
[142, size=6] 	 0.006839055 	 0.17 	  1 2 3 4 5 6 7 8 9 10 11 12 13 14 15 16 17 18 19 20 21 22 23 24 25 26 27 28 29 30 31 32 33 34 35 36 37 38 39 40 41 42 43 44 45 46 47 48 49 50 51 52 53 54 55 56 57 58 59 60 61 62 63 64 65 66 67 68 69 70 71 72 73 74 75 76 77 78 79 80 81 82 83 84 85 86 87 88 89 90 97 98 99 100 101 102 103 104,
[143, size=9] 	 0.004311734 	 0.03 	  1 2 3 4 5 6 7 8 9 10 11 12 13 14 15 16 17 18 19 20 21 22 23 24 25 26 27 28 29 30 31 32 33 34 35 36 37 38 39 40 41 42 43 44 45 46 47 48 49 50 51 52 53 54 55 56 57 58 59 60 61 62 63 64 65 66 67 68 69 70 71 72 73 74 75 76 77 78 79 80 81 82 83 84 85 86 87 97 98 99 100 101 102 103 104,
[144, size=1] 	 0.16618471 	 1.0 	  1 2 3 4 5 6 7 8 9 10 11 12 13 14 15 16 17 18 19 20 21 22 23 24 25 26 27 28 29 30 31 32 33 34 35 36 37 38 39 40 41 42 43 44 45 46 47 48 49 50 51 52 53 54 55 56 57 58 59 60 61 62 63 64 65 66 67 68 69 70 71 72 73 74 75 76 77 78 79 80 81 82 83 84 85 86 87 88 89 90 91 92 93 94 96 97 98 99 100 101 102 103 104,
[145, size=1] 	 0.23379496 	 1.0 	  1 2 3 4 5 6 7 8 9 10 11 12 13 14 15 16 17 18 19 20 21 22 23 24 25 26 27 28 29 30 31 32 33 34 35 36 37 38 39 40 41 42 43 44 45 46 47 48 49 50 51 52 53 54 55 56 57 58 59 60 61 62 63 64 65 66 67 68 69 70 71 72 73 74 75 76 77 78 79 80 81 82 83 84 85 86 87 88 89 90 91 92 93 95 96 97 98 99 100 101 102 103 104,
[146, size=2] 	 0.0018975113 	 0.21 	  1 2 3 4 5 6 7 8 9 10 11 12 13 14 15 16 17 18 19 20 21 22 23 24 25 26 27 28 29 30 31 32 33 34 35 36 37 38 39 40 41 42 43 44 45 46 47 48 49 50 51 52 53 54 55 56 57 58 59 60 61 62 63 64 65 66 67 68 69 70 71 72 73 74 75 76 77 78 79 80 81 82 83 84 85 86 87 88 89 90 91 92 95 96 97 98 99 100 101 102 103 104,
[147, size=26] 	 0.002864181 	 0.0 	  1 2 3 4 5 6 7 8 9 10 11 12 13 14 15 16 17 18 19 20 21 22 23 24 25 26 27 28 29 30 31 32 33 34 35 36 37 38 39 40 41 42 43 44 45 46 47 48 49 50 51 52 53 54 55 56 57 58 59 63 64 78 79 80 81 82 83 84 95 96 97 98 99 100 101 102 103 104,
[148, size=36] 	 0.0022264668 	 0.0 	  1 2 3 4 5 6 7 8 9 10 11 12 13 14 15 16 17 18 19 20 21 22 23 24 25 26 27 28 29 30 31 32 33 34 35 36 37 38 39 40 41 42 43 44 45 46 47 48 49 50 51 52 53 54 55 56 57 58 95 96 97 98 99 100 101 102 103 104,
[149, size=1] 	 0.20051174 	 1.0 	  1 2 3 4 5 6 7 8 9 10 11 12 13 14 15 16 17 18 19 20 21 22 23 24 25 26 27 28 29 30 31 32 33 34 35 36 37 38 39 40 41 42 43 44 45 46 47 48 49 50 51 52 53 54 55 56 57 58 59 60 61 62 63 64 65 66 67 68 69 70 71 72 73 74 75 76 77 78 79 80 81 82 83 84 85 86 87 88 89 90 91 92 94 95 96 97 98 99 100 101 102 103 104,
[150, size=2] 	 0.034136545 	 0.71 	  1 2 3 4 5 6 7 8 9 10 11 12 13 14 15 16 17 18 19 20 21 22 23 24 25 26 27 28 29 30 31 32 33 34 35 36 37 38 39 40 41 42 43 44 45 46 47 48 49 50 51 52 53 54 55 56 57 58 59 60 61 62 63 64 65 66 67 68 69 70 71 72 73 74 75 76 77 78 79 80 81 82 83 84 85 86 87 88 89 90 91 94 95 96 97 98 99 100 101 102 103 104,
[151, size=1] 	 0.20625626 	 1.0 	  1 2 3 4 5 6 7 8 9 10 11 12 13 14 15 16 17 18 19 20 21 22 23 24 25 26 27 28 29 30 31 32 33 34 35 36 37 38 39 40 41 42 43 44 45 46 47 48 49 50 51 52 53 54 55 56 57 58 59 60 61 62 63 64 65 66 67 68 69 70 71 72 73 74 75 76 77 78 79 80 81 82 83 84 85 86 87 88 89 90 91 93 94 95 96 97 98 99 100 101 102 103 104,
[152, size=1] 	 0.27779686 	 1.0 	  1 2 3 4 5 6 7 8 9 10 11 12 13 14 15 16 17 18 19 20 21 22 23 24 25 26 27 28 29 30 31 32 33 34 35 36 37 38 39 40 41 42 43 44 45 46 47 48 49 50 51 52 53 54 55 56 57 58 59 60 61 62 63 64 65 66 67 68 69 70 71 72 73 74 75 76 77 78 79 80 81 82 83 84 85 86 87 88 89 90 92 93 94 95 96 97 98 99 100 101 102 103 104,
[153, size=1] 	 0.2837318 	 1.0 	  1 2 3 4 5 6 7 8 9 10 11 12 13 14 15 16 17 18 19 20 21 22 23 24 25 26 27 28 29 30 31 32 33 34 35 36 37 38 39 40 41 42 43 44 45 46 47 48 49 50 51 52 53 54 55 56 57 58 59 60 61 62 63 64 65 66 67 68 69 70 71 72 73 74 75 76 77 78 79 80 81 82 83 84 85 86 87 88 89 91 92 93 94 95 96 97 98 99 100 101 102 103 104,
[154, size=2] 	 0.008777351 	 0.55 	  1 2 3 4 5 6 7 8 9 10 11 12 13 14 15 16 17 18 19 20 21 22 23 24 25 26 27 28 29 30 31 32 33 34 35 36 37 38 39 40 41 42 43 44 45 46 47 48 49 50 51 52 53 54 55 56 57 58 59 60 61 62 63 64 65 66 67 68 69 70 71 72 73 74 75 76 77 78 79 80 81 82 83 84 85 86 87 88 91 92 93 94 95 96 97 98 99 100 101 102 103 104,
[155, size=1] 	 0.26092365 	 1.0 	  1 2 3 4 5 6 7 8 9 10 11 12 13 14 15 16 17 18 19 20 21 22 23 24 25 26 27 28 29 30 31 32 33 34 35 36 37 38 39 40 41 42 43 44 45 46 47 48 49 50 51 52 53 54 55 56 57 58 59 60 61 62 63 64 65 66 67 68 69 70 71 72 73 74 75 76 77 78 79 80 81 82 83 84 85 86 87 88 90 91 92 93 94 95 96 97 98 99 100 101 102 103 104,
[156, size=2] 	 0.0266134 	 0.53 	  1 2 3 4 5 6 7 8 9 10 11 12 13 14 15 16 17 18 19 20 21 22 23 24 25 26 27 28 29 30 31 32 33 34 35 36 37 38 39 40 41 42 43 44 45 46 47 48 49 50 51 52 53 54 55 56 57 58 59 60 61 62 63 64 65 66 67 68 69 70 71 72 73 74 75 76 77 78 79 80 81 82 83 84 85 86 87 90 91 92 93 94 95 96 97 98 99 100 101 102 103 104,
[157, size=3] 	 0.0019007417 	 0.2 	  1 2 3 4 5 6 7 8 9 10 11 12 13 14 15 16 17 18 19 20 21 22 23 24 25 26 27 28 29 30 31 32 33 34 35 36 37 38 39 40 41 42 43 44 45 46 47 48 49 50 51 52 53 54 55 56 57 58 59 60 61 62 63 64 65 66 67 68 69 70 71 72 73 74 75 76 77 78 79 80 81 82 83 84 85 86 90 91 92 93 94 95 96 97 98 99 100 101 102 103 104,
[158, size=1] 	 0.20973518 	 1.0 	  1 2 3 4 5 6 7 8 9 10 11 12 13 14 15 16 17 18 19 20 21 22 23 24 25 26 27 28 29 30 31 32 33 34 35 36 37 38 39 40 41 42 43 44 45 46 47 48 49 50 51 52 53 54 55 56 57 58 59 60 61 62 63 64 65 66 67 68 69 70 71 72 73 74 75 76 77 78 79 80 81 82 83 84 85 86 87 89 90 91 92 93 94 95 96 97 98 99 100 101 102 103 104,
[159, size=2] 	 0.047136888 	 0.65 	  1 2 3 4 5 6 7 8 9 10 11 12 13 14 15 16 17 18 19 20 21 22 23 24 25 26 27 28 29 30 31 32 33 34 35 36 37 38 39 40 41 42 43 44 45 46 47 48 49 50 51 52 53 54 55 56 57 58 59 60 61 62 63 64 65 66 67 68 69 70 71 72 73 74 75 76 77 78 79 80 81 82 83 84 85 86 89 90 91 92 93 94 95 96 97 98 99 100 101 102 103 104,
[160, size=3] 	 0.0031758843 	 0.04 	  1 2 3 4 5 6 7 8 9 10 11 12 13 14 15 16 17 18 19 20 21 22 23 24 25 26 27 28 29 30 31 32 33 34 35 36 37 38 39 40 41 42 43 44 45 46 47 48 49 50 51 52 53 54 55 56 57 58 59 60 61 62 63 64 65 66 67 68 69 70 71 72 73 74 75 76 77 78 79 80 81 82 83 84 86 89 90 91 92 93 94 95 96 97 98 99 100 101 102 103 104,
[161, size=1] 	 0.28196773 	 1.0 	  1 2 3 4 5 6 7 8 9 10 11 12 13 14 15 16 17 18 19 20 21 22 23 24 25 26 27 28 29 30 31 32 33 34 35 36 37 38 39 40 41 42 43 44 45 46 47 48 49 50 51 52 53 54 55 56 57 58 59 60 61 62 63 64 65 66 67 68 69 70 71 72 73 74 75 76 77 78 79 80 81 82 83 84 85 86 88 89 90 91 92 93 94 95 96 97 98 99 100 101 102 103 104,
[162, size=1] 	 0.236235 	 1.0 	  1 2 3 4 5 6 7 8 9 10 11 12 13 14 15 16 17 18 19 20 21 22 23 24 25 26 27 28 29 30 31 32 33 34 35 36 37 38 39 40 41 42 43 44 45 46 47 48 49 50 51 52 53 54 55 56 57 58 59 60 61 62 63 64 65 66 67 68 69 70 71 72 73 74 75 76 77 78 79 80 81 82 83 84 86 87 88 89 90 91 92 93 94 95 96 97 98 99 100 101 102 103 104,
[163, size=2] 	 0.06378599 	 0.98 	  1 2 3 4 5 6 7 8 9 10 11 12 13 14 15 16 17 18 19 20 21 22 23 24 25 26 27 28 29 30 31 32 33 34 35 36 37 38 39 40 41 42 43 44 45 46 47 48 49 50 51 52 53 54 55 56 57 58 59 60 61 62 63 64 65 66 67 68 69 70 71 72 73 74 75 76 77 78 79 80 81 82 83 84 87 88 89 90 91 92 93 94 95 96 97 98 99 100 101 102 103 104,
[164, size=8] 	 0.0031054104 	 0.0 	  1 2 3 4 5 6 7 8 9 10 11 12 13 14 15 16 17 18 19 20 21 22 23 24 25 26 27 28 29 30 31 32 33 34 35 36 37 38 39 40 41 42 43 44 45 46 47 48 49 50 51 52 53 54 55 56 57 58 59 63 64 65 66 67 68 69 70 71 72 73 74 78 79 80 81 82 83 84 87 88 89 90 91 92 93 94 95 96 97 98 99 100 101 102 103 104,
[165, size=15] 	 8.6512766E-4 	 0.0 	  1 2 3 4 5 6 7 8 9 10 11 12 13 14 15 16 17 18 19 20 21 22 23 24 25 26 27 28 29 30 31 32 33 34 35 36 37 38 39 40 41 42 43 44 45 46 47 48 49 50 51 52 53 54 55 56 57 58 59 63 64 65 66 67 78 79 80 81 82 83 84 87 88 89 90 91 92 93 94 95 96 97 98 99 100 101 102 103 104,
[166, size=18] 	 9.831284E-4 	 0.0 	  1 2 3 4 5 6 7 8 9 10 11 12 13 14 15 16 17 18 19 20 21 22 23 24 25 26 27 28 29 30 31 32 33 34 35 36 37 38 39 40 41 42 43 44 45 46 47 48 49 50 51 52 53 54 55 56 57 58 59 63 64 78 79 80 81 82 83 84 87 88 89 90 91 92 93 94 95 96 97 98 99 100 101 102 103 104,
[167, size=22] 	 0.0071699535 	 0.08 	  1 2 3 4 5 6 7 8 9 10 11 12 13 14 15 16 17 18 19 20 21 22 23 24 25 26 27 28 29 30 31 32 33 34 35 36 37 38 39 40 41 42 43 44 45 46 47 48 49 50 51 52 53 54 55 56 57 58 59 80 81 82 83 84 87 88 89 90 91 92 93 94 95 96 97 98 99 100 101 102 103 104,
[168, size=41] 	 0.00399538 	 0.0 	  1 2 3 4 5 6 7 8 9 10 11 12 13 14 15 16 17 18 19 20 21 22 23 24 25 26 27 28 29 30 31 32 33 34 35 36 50 51 52 53 54 55 56 57 58 87 88 89 90 91 92 93 94 95 96 97 98 99 100 101 102 103 104,
[169, size=1] 	 0.19907957 	 1.0 	  1 2 3 4 5 6 7 8 9 10 11 12 13 14 15 16 17 18 19 20 21 22 23 24 25 26 27 28 29 30 31 32 33 34 35 36 37 38 39 40 41 42 43 44 45 46 47 48 49 50 51 52 53 54 55 56 57 58 59 60 61 62 63 64 65 66 67 68 69 70 71 72 73 74 75 76 77 78 79 80 81 82 83 84 85 87 88 89 90 91 92 93 94 95 96 97 98 99 100 101 102 103 104,
[170, size=5] 	 7.2240946E-4 	 0.06 	  1 2 3 4 5 6 7 8 9 10 11 12 13 14 15 16 17 18 19 20 21 22 23 24 25 26 27 28 29 30 31 32 33 34 35 36 37 38 39 40 41 42 43 44 45 46 47 48 49 50 51 52 53 54 55 56 57 58 59 63 64 65 66 67 68 69 70 71 72 73 74 75 76 78 79 80 81 82 83 84 85 87 88 89 90 91 92 93 94 95 96 97 98 99 100 101 102 103 104,
[171, size=21] 	 0.006778291 	 0.04 	  1 2 3 4 5 6 7 8 9 10 11 12 13 14 15 16 17 18 19 20 21 22 23 24 25 26 27 28 29 30 31 32 33 34 35 36 37 38 39 40 41 42 43 44 45 46 47 48 49 50 51 52 53 54 55 56 57 58 59 80 81 82 83 84 85 87 88 89 90 91 92 93 94 95 96 97 98 99 100 101 102 103 104,
[172, size=27] 	 0.005631889 	 0.12 	  1 2 3 4 5 6 7 8 9 10 11 12 13 14 15 16 17 18 19 20 21 22 23 24 25 26 27 28 29 30 31 32 33 34 35 36 37 38 39 40 41 42 43 44 45 46 47 48 49 50 51 52 53 54 55 56 57 58 85 87 88 89 90 91 92 93 94 95 96 97 98 99 100 101 102 103 104,
[173, size=1] 	 0.20860533 	 1.0 	  1 2 3 4 5 6 7 8 9 10 11 12 13 14 15 16 17 18 19 20 21 22 23 24 25 26 27 28 29 30 31 32 33 34 35 36 37 38 39 40 41 42 43 44 45 46 47 48 49 50 51 52 53 54 55 56 57 58 59 60 61 63 64 65 66 67 68 69 70 71 72 73 74 75 76 77 78 79 80 81 82 83 84 85 86 87 88 89 90 91 92 93 94 95 96 97 98 99 100 101 102 103 104,
[174, size=2] 	 0.010339995 	 0.53 	  1 2 3 4 5 6 7 8 9 10 11 12 13 14 15 16 17 18 19 20 21 22 23 24 25 26 27 28 29 30 31 32 33 34 35 36 37 38 39 40 41 42 43 44 45 46 47 48 49 50 51 52 53 54 55 56 57 58 59 60 63 64 65 66 67 68 69 70 71 72 73 74 75 76 77 78 79 80 81 82 83 84 85 86 87 88 89 90 91 92 93 94 95 96 97 98 99 100 101 102 103 104,
[175, size=3] 	 0.078538805 	 1.0 	  1 2 3 4 5 6 7 8 9 10 11 12 13 14 15 16 17 18 19 20 21 22 23 24 25 26 27 28 29 30 31 32 33 34 35 36 37 38 39 40 41 42 43 44 45 46 47 48 49 50 51 52 53 54 55 56 57 58 59 63 64 65 66 67 68 69 70 71 72 73 74 75 76 77 78 79 80 81 82 83 84 85 86 87 88 89 90 91 92 93 94 95 96 97 98 99 100 101 102 103 104,
[176, size=4] 	 0.037820235 	 0.41 	  1 2 3 4 5 6 7 8 9 10 11 12 13 14 15 16 17 18 19 20 21 22 23 24 25 26 27 28 29 30 31 32 33 34 35 36 37 38 39 40 41 42 43 44 45 46 47 48 49 50 51 52 53 54 55 56 57 58 59 63 64 65 66 67 68 69 70 71 72 73 74 75 76 78 79 80 81 82 83 84 85 86 87 88 89 90 91 92 93 94 95 96 97 98 99 100 101 102 103 104,
[177, size=26] 	 0.020351024 	 0.62 	  1 2 3 4 5 6 7 8 9 10 11 12 13 14 15 16 17 18 19 20 21 22 23 24 25 26 27 28 29 30 31 32 33 34 35 36 37 38 39 40 41 42 43 44 45 46 47 48 49 50 51 52 53 54 55 56 57 58 85 86 87 88 89 90 91 92 93 94 95 96 97 98 99 100 101 102 103 104,
[178, size=27] 	 0.002295265 	 0.01 	  1 2 3 4 5 6 7 8 9 10 11 12 13 14 15 16 17 18 19 20 21 22 23 24 25 26 27 28 29 30 31 32 33 34 35 36 37 38 39 40 41 42 43 44 45 47 48 49 50 51 52 53 54 55 56 57 58 85 86 87 88 89 90 91 92 93 94 95 96 97 98 99 100 101 102 103 104,
[179, size=1] 	 0.129032 	 1.0 	  1 2 3 4 5 6 7 8 9 10 11 12 13 14 15 16 17 18 19 20 21 22 23 24 25 26 27 28 29 30 31 32 33 34 35 36 37 38 39 40 41 42 43 44 45 46 47 48 49 50 51 52 53 54 55 56 57 58 59 60 62 63 64 65 66 67 68 69 70 71 72 73 74 75 76 77 78 79 80 81 82 83 84 85 86 87 88 89 90 91 92 93 94 95 96 97 98 99 100 101 102 103 104,
[180, size=2] 	 0.060213793 	 0.99 	  1 2 3 4 5 6 7 8 9 10 11 12 13 14 15 16 17 18 19 20 21 22 23 24 25 26 27 28 29 30 31 32 33 34 35 36 37 38 39 40 41 42 43 44 45 46 47 48 49 50 51 52 53 54 55 56 57 58 59 62 63 64 65 66 67 68 69 70 71 72 73 74 75 76 77 78 79 80 81 82 83 84 85 86 87 88 89 90 91 92 93 94 95 96 97 98 99 100 101 102 103 104,
[181, size=1] 	 0.14463246 	 1.0 	  1 2 3 4 5 6 7 8 9 10 11 12 13 14 15 16 17 18 19 20 21 22 23 24 25 26 27 28 29 30 31 32 33 34 35 36 37 38 39 40 41 42 43 44 45 46 47 48 49 50 51 52 53 54 55 56 57 58 59 61 62 63 64 65 66 67 68 69 70 71 72 73 74 75 76 77 78 79 80 81 82 83 84 85 86 87 88 89 90 91 92 93 94 95 96 97 98 99 100 101 102 103 104,
[182, size=2] 	 0.0062997355 	 0.09 	  1 2 3 4 5 6 7 8 9 10 11 12 13 14 15 16 17 18 19 20 21 22 23 24 25 26 27 28 29 30 31 32 33 34 35 36 37 38 39 40 41 42 43 44 45 46 47 48 49 50 51 52 53 54 55 56 57 58 59 61 62 63 64 65 66 67 68 69 70 71 72 73 74 75 76 78 79 80 81 82 83 84 85 86 87 88 89 90 91 92 93 94 95 96 97 98 99 100 101 102 103 104,
[183, size=1] 	 0.1935173 	 1.0 	  1 2 3 4 5 6 7 8 9 10 11 12 13 14 15 16 17 18 19 20 21 22 23 24 25 26 27 28 29 30 31 32 33 34 35 36 37 38 39 40 41 42 43 44 45 46 47 48 49 50 51 52 53 54 55 56 57 58 59 60 61 62 63 64 65 66 67 68 69 70 71 72 73 74 75 76 78 79 80 81 82 83 84 85 86 87 88 89 90 91 92 93 94 95 96 97 98 99 100 101 102 103 104,
[184, size=2] 	 0.022652673 	 0.27 	  1 2 3 4 5 6 7 8 9 10 11 12 13 14 15 16 17 18 19 20 21 22 23 24 25 26 27 28 29 30 31 32 33 34 35 36 37 38 39 40 41 42 43 44 45 46 47 48 49 50 51 52 53 54 55 56 57 58 59 60 61 62 63 64 65 66 67 68 69 70 71 72 73 74 75 78 79 80 81 82 83 84 85 86 87 88 89 90 91 92 93 94 95 96 97 98 99 100 101 102 103 104,
[185, size=13] 	 0.00320563 	 0.01 	  1 2 3 4 5 6 7 8 9 10 11 12 13 14 15 16 17 18 19 20 21 22 23 24 25 26 27 28 29 30 31 32 33 34 35 36 37 38 39 40 41 42 43 44 45 46 47 48 49 50 51 52 53 54 55 56 57 58 59 60 61 62 63 64 78 79 80 81 82 83 84 85 86 87 88 89 90 91 92 93 94 95 96 97 98 99 100 101 102 103 104,
[186, size=15] 	 0.006487408 	 0.19 	  1 2 3 4 5 6 7 8 9 10 11 12 13 14 15 16 17 18 19 20 21 22 23 24 25 26 27 28 29 30 31 32 33 34 35 36 37 38 39 40 41 42 43 44 45 46 47 48 49 50 51 52 53 54 55 56 57 58 59 60 61 62 78 79 80 81 82 83 84 85 86 87 88 89 90 91 92 93 94 95 96 97 98 99 100 101 102 103 104,
[187, size=17] 	 0.0028663215 	 0.31 	  1 2 3 4 5 6 7 8 9 10 11 12 13 14 15 16 17 18 19 20 21 22 23 24 25 26 27 28 29 30 31 32 33 34 35 36 37 38 39 40 41 42 43 44 45 46 47 48 49 50 51 52 53 54 55 56 57 58 59 60 61 62 80 81 82 83 84 85 86 87 88 89 90 91 92 93 94 95 96 97 98 99 100 101 102 103 104,
[188, size=20] 	 0.008866553 	 0.14 	  1 2 3 4 5 6 7 8 9 10 11 12 13 14 15 16 17 18 19 20 21 22 23 24 25 26 27 28 29 30 31 32 33 34 35 36 37 38 39 40 41 42 43 44 45 46 47 48 49 50 51 52 53 54 55 56 57 58 59 60 61 62 83 84 85 86 87 88 89 90 91 92 93 94 95 96 97 98 99 100 101 102 103 104,
[189, size=23] 	 0.016687024 	 0.24 	  1 2 3 4 5 6 7 8 9 10 11 12 13 14 15 16 17 18 19 20 21 22 23 24 25 26 27 28 29 30 31 32 33 34 35 36 37 38 39 40 41 42 43 44 45 46 47 48 49 50 51 52 53 54 55 56 57 58 60 61 62 85 86 87 88 89 90 91 92 93 94 95 96 97 98 99 100 101 102 103 104,
[190, size=1] 	 0.15249032 	 1.0 	  1 2 3 4 5 6 7 8 9 10 11 12 13 14 15 16 17 18 19 20 21 22 23 24 25 26 27 28 29 30 31 32 33 34 35 36 37 38 39 40 41 42 43 44 45 46 47 48 49 50 51 52 53 54 55 56 57 58 59 60 61 62 63 64 65 66 67 68 69 70 71 72 73 74 75 77 78 79 80 81 82 83 84 85 86 87 88 89 90 91 92 93 94 95 96 97 98 99 100 101 102 103 104,
[191, size=2] 	 0.07337983 	 1.0 	  1 2 3 4 5 6 7 8 9 10 11 12 13 14 15 16 17 18 19 20 21 22 23 24 25 26 27 28 29 30 31 32 33 34 35 36 37 38 39 40 41 42 43 44 45 46 47 48 49 50 51 52 53 54 55 56 57 58 59 60 61 62 63 64 65 66 67 68 69 70 71 72 73 74 77 78 79 80 81 82 83 84 85 86 87 88 89 90 91 92 93 94 95 96 97 98 99 100 101 102 103 104,
[192, size=3] 	 0.012661631 	 0.16 	  1 2 3 4 5 6 7 8 9 10 11 12 13 14 15 16 17 18 19 20 21 22 23 24 25 26 27 28 29 30 31 32 33 34 35 36 37 38 39 40 41 42 43 44 45 46 47 48 49 50 51 52 53 54 55 56 57 58 59 60 61 62 63 64 65 66 67 68 69 70 71 72 74 77 78 79 80 81 82 83 84 85 86 87 88 89 90 91 92 93 94 95 96 97 98 99 100 101 102 103 104,
[193, size=4] 	 0.0017427339 	 0.14 	  1 2 3 4 5 6 7 8 9 10 11 12 13 14 15 16 17 18 19 20 21 22 23 24 25 26 27 28 29 30 31 32 33 34 35 36 37 38 39 40 41 42 43 44 45 46 47 48 49 50 51 52 53 54 55 56 57 58 59 60 61 62 63 64 65 66 67 68 69 70 71 72 77 78 79 80 81 82 83 84 85 86 87 88 89 90 91 92 93 94 95 96 97 98 99 100 101 102 103 104,
[194, size=6] 	 0.006075379 	 0.04 	  1 2 3 4 5 6 7 8 9 10 11 12 13 14 15 16 17 18 19 20 21 22 23 24 25 26 27 28 29 30 31 32 33 34 35 36 37 38 39 40 41 42 43 44 45 46 47 48 49 50 51 52 53 54 55 56 57 58 59 60 61 62 63 64 65 66 67 68 69 70 77 78 79 80 81 82 83 84 85 86 87 88 89 90 91 92 93 94 95 96 97 98 99 100 101 102 103 104,
[195, size=8] 	 0.008667683 	 0.07 	  1 2 3 4 5 6 7 8 9 10 11 12 13 14 15 16 17 18 19 20 21 22 23 24 25 26 27 28 29 30 31 32 33 34 35 36 37 38 39 40 41 42 43 44 45 46 47 48 49 50 51 52 53 54 55 56 57 58 59 60 61 62 63 64 65 66 67 68 77 78 79 80 81 82 83 84 85 86 87 88 89 90 91 92 93 94 95 96 97 98 99 100 101 102 103 104,
[196, size=11] 	 0.0011905022 	 0.02 	  1 2 3 4 5 6 7 8 9 10 11 12 13 14 15 16 17 18 19 20 21 22 23 24 25 26 27 28 29 30 31 32 33 34 35 36 37 38 39 40 41 42 43 44 45 46 47 48 49 50 51 52 53 54 55 56 57 58 59 60 61 62 63 64 65 77 78 79 80 81 82 83 84 85 86 87 88 89 90 91 92 93 94 95 96 97 98 99 100 101 102 103 104,
[197, size=1] 	 0.16155858 	 1.0 	  1 2 3 4 5 6 7 8 9 10 11 12 13 14 15 16 17 18 19 20 21 22 23 24 25 26 27 28 29 30 31 32 33 34 35 36 37 38 39 40 41 42 43 44 45 46 47 48 49 50 51 52 53 54 55 56 57 58 59 60 61 62 63 64 65 66 67 68 69 70 71 72 73 74 76 77 78 79 80 81 82 83 84 85 86 87 88 89 90 91 92 93 94 95 96 97 98 99 100 101 102 103 104,
[198, size=2] 	 0.0043163 	 0.04 	  1 2 3 4 5 6 7 8 9 10 11 12 13 14 15 16 17 18 19 20 21 22 23 24 25 26 27 28 29 30 31 32 33 34 35 36 37 38 39 40 41 42 43 44 45 46 47 48 49 50 51 52 53 54 55 56 57 58 59 60 61 62 63 64 65 66 67 68 69 70 71 72 74 76 77 78 79 80 81 82 83 84 85 86 87 88 89 90 91 92 93 94 95 96 97 98 99 100 101 102 103 104,
[199, size=3] 	 0.012056822 	 0.09 	  1 2 3 4 5 6 7 8 9 10 11 12 13 14 15 16 17 18 19 20 21 22 23 24 25 26 27 28 29 30 31 32 33 34 35 36 37 38 39 40 41 42 43 44 45 46 47 48 49 50 51 52 53 54 55 56 57 58 59 60 61 62 63 64 65 66 67 68 69 70 71 72 76 77 78 79 80 81 82 83 84 85 86 87 88 89 90 91 92 93 94 95 96 97 98 99 100 101 102 103 104,
[200, size=5] 	 0.001701331 	 0.02 	  1 2 3 4 5 6 7 8 9 10 11 12 13 14 15 16 17 18 19 20 21 22 23 24 25 26 27 28 29 30 31 32 33 34 35 36 37 38 39 40 41 42 43 44 45 46 47 48 49 50 51 52 53 54 55 56 57 58 59 60 61 62 63 64 65 66 67 68 69 70 76 77 78 79 80 81 82 83 84 85 86 87 88 89 90 91 92 93 94 95 96 97 98 99 100 101 102 103 104,
[201, size=1] 	 0.020670041 	 0.99 	  1 2 3 4 5 6 7 8 9 10 11 12 13 14 15 16 17 18 19 20 21 22 23 24 25 26 27 28 29 30 31 32 33 34 35 36 37 38 39 40 41 42 43 44 45 46 47 48 49 50 51 52 53 54 55 56 57 58 59 60 61 62 63 64 65 66 67 68 69 70 71 72 74 75 76 77 78 79 80 81 82 83 84 85 86 87 88 89 90 91 92 93 94 95 96 97 98 99 100 101 102 103 104,
[202, size=2] 	 0.062330313 	 1.0 	  1 2 3 4 5 6 7 8 9 10 11 12 13 14 15 16 17 18 19 20 21 22 23 24 25 26 27 28 29 30 31 32 33 34 35 36 37 38 39 40 41 42 43 44 45 46 47 48 49 50 51 52 53 54 55 56 57 58 59 60 61 62 63 64 65 66 67 68 69 70 71 72 75 76 77 78 79 80 81 82 83 84 85 86 87 88 89 90 91 92 93 94 95 96 97 98 99 100 101 102 103 104,
[203, size=5] 	 0.0050693303 	 0.37 	  1 2 3 4 5 6 7 8 9 10 11 12 13 14 15 16 17 18 19 20 21 22 23 24 25 26 27 28 29 30 31 32 33 34 35 36 37 38 39 40 41 42 43 44 45 46 47 48 49 50 51 52 53 54 55 56 57 58 59 60 61 62 63 64 65 66 67 68 70 75 76 77 78 79 80 81 82 83 84 85 86 87 88 89 90 91 92 93 94 95 96 97 98 99 100 101 102 103 104,
[204, size=6] 	 0.021186644 	 0.86 	  1 2 3 4 5 6 7 8 9 10 11 12 13 14 15 16 17 18 19 20 21 22 23 24 25 26 27 28 29 30 31 32 33 34 35 36 37 38 39 40 41 42 43 44 45 46 47 48 49 50 51 52 53 54 55 56 57 58 59 60 61 62 63 64 65 66 67 68 75 76 77 78 79 80 81 82 83 84 85 86 87 88 89 90 91 92 93 94 95 96 97 98 99 100 101 102 103 104,
[205, size=7] 	 0.09059653 	 1.0 	  1 2 3 4 5 6 7 8 9 10 11 12 13 14 15 16 17 18 19 20 21 22 23 24 25 26 27 28 29 30 31 32 33 34 35 36 37 38 39 40 41 42 43 44 45 46 47 48 49 50 51 52 53 54 55 56 57 58 59 60 61 62 63 64 65 66 67 75 76 77 78 79 80 81 82 83 84 85 86 87 88 89 90 91 92 93 94 95 96 97 98 99 100 101 102 103 104,
[206, size=9] 	 0.0016753416 	 0.03 	  1 2 3 4 5 6 7 8 9 10 11 12 13 14 15 16 17 18 19 20 21 22 23 24 25 26 27 28 29 30 31 32 33 34 35 36 37 38 39 40 41 42 43 44 45 46 47 48 49 50 51 52 53 54 55 56 57 58 59 60 61 62 63 64 65 75 76 77 78 79 80 81 82 83 84 85 86 87 88 89 90 91 92 93 94 95 96 97 98 99 100 101 102 103 104,
[207, size=10] 	 0.01567394 	 0.26 	  1 2 3 4 5 6 7 8 9 10 11 12 13 14 15 16 17 18 19 20 21 22 23 24 25 26 27 28 29 30 31 32 33 34 35 36 37 38 39 40 41 42 43 44 45 46 47 48 49 50 51 52 53 54 55 56 57 58 59 60 61 62 63 64 75 76 77 78 79 80 81 82 83 84 85 86 87 88 89 90 91 92 93 94 95 96 97 98 99 100 101 102 103 104,
[208, size=12] 	 0.019740483 	 0.81 	  1 2 3 4 5 6 7 8 9 10 11 12 13 14 15 16 17 18 19 20 21 22 23 24 25 26 27 28 29 30 31 32 33 34 35 36 37 38 39 40 41 42 43 44 45 46 47 48 49 50 51 52 53 54 55 56 57 58 59 60 61 62 75 76 77 78 79 80 81 82 83 84 85 86 87 88 89 90 91 92 93 94 95 96 97 98 99 100 101 102 103 104,
[209, size=14] 	 0.0090288 	 0.07 	  1 2 3 4 5 6 7 8 9 10 11 12 13 14 15 16 17 18 19 20 21 22 23 24 25 26 27 28 29 30 31 32 33 34 35 36 37 38 39 40 41 42 43 44 45 46 47 48 49 50 51 52 53 54 55 56 57 58 59 60 61 62 75 76 77 80 81 82 83 84 85 86 87 88 89 90 91 92 93 94 95 96 97 98 99 100 101 102 103 104,
[210, size=1] 	 0.026053414 	 0.97 	  1 2 3 4 5 6 7 8 9 10 11 12 13 14 15 16 17 18 19 20 21 22 23 24 25 26 27 28 29 30 31 32 33 34 35 36 37 38 39 40 41 42 43 44 45 46 47 48 49 50 51 52 53 54 55 56 57 58 59 60 61 62 63 64 65 66 67 68 69 70 71 72 73 75 76 77 78 79 80 81 82 83 84 85 86 87 88 89 90 91 92 93 94 95 96 97 98 99 100 101 102 103 104,
[211, size=3] 	 0.0044410555 	 0.24 	  1 2 3 4 5 6 7 8 9 10 11 12 13 14 15 16 17 18 19 20 21 22 23 24 25 26 27 28 29 30 31 32 33 34 35 36 37 38 39 40 41 42 43 44 45 46 47 48 49 50 51 52 53 54 55 56 57 58 59 60 61 62 63 64 65 66 67 68 69 70 73 75 76 77 78 79 80 81 82 83 84 85 86 87 88 89 90 91 92 93 94 95 96 97 98 99 100 101 102 103 104,
[212, size=4] 	 6.298191E-4 	 0.15 	  1 2 3 4 5 6 7 8 9 10 11 12 13 14 15 16 17 18 19 20 21 22 23 24 25 26 27 28 29 30 31 32 33 34 35 36 37 38 39 40 41 42 43 44 45 46 47 48 49 50 51 52 53 54 55 56 57 58 59 60 61 62 63 64 65 66 67 68 70 73 75 76 77 78 79 80 81 82 83 84 85 86 87 88 89 90 91 92 93 94 95 96 97 98 99 100 101 102 103 104,
[213, size=6] 	 0.002611675 	 0.49 	  1 2 3 4 5 6 7 8 9 10 11 12 13 14 15 16 17 18 19 20 21 22 23 24 25 26 27 28 29 30 31 32 33 34 35 36 37 38 39 40 41 42 43 44 45 46 47 48 49 50 51 52 53 54 55 56 57 58 59 60 61 62 63 64 65 66 67 73 75 76 77 78 79 80 81 82 83 84 85 86 87 88 89 90 91 92 93 94 95 96 97 98 99 100 101 102 103 104,
[214, size=8] 	 0.0013351664 	 0.03 	  1 2 3 4 5 6 7 8 9 10 11 12 13 14 15 16 17 18 19 20 21 22 23 24 25 26 27 28 29 30 31 32 33 34 35 36 37 38 39 40 41 42 43 44 45 46 47 48 49 50 51 52 53 54 55 56 57 58 59 60 61 62 63 64 65 73 75 76 77 78 79 80 81 82 83 84 85 86 87 88 89 90 91 92 93 94 95 96 97 98 99 100 101 102 103 104,
[215, size=1] 	 0.028265467 	 1.0 	  1 2 3 4 5 6 7 8 9 10 11 12 13 14 15 16 17 18 19 20 21 22 23 24 25 26 27 28 29 30 31 32 33 34 35 36 37 38 39 40 41 42 43 44 45 46 47 48 49 50 51 52 53 54 55 56 57 58 59 60 61 62 63 64 65 66 67 68 69 70 72 73 74 75 76 77 78 79 80 81 82 83 84 85 86 87 88 89 90 91 92 93 94 95 96 97 98 99 100 101 102 103 104,
[216, size=2] 	 0.03588177 	 0.98 	  1 2 3 4 5 6 7 8 9 10 11 12 13 14 15 16 17 18 19 20 21 22 23 24 25 26 27 28 29 30 31 32 33 34 35 36 37 38 39 40 41 42 43 44 45 46 47 48 49 50 51 52 53 54 55 56 57 58 59 60 61 62 63 64 65 66 67 68 69 70 73 74 75 76 77 78 79 80 81 82 83 84 85 86 87 88 89 90 91 92 93 94 95 96 97 98 99 100 101 102 103 104,
[217, size=3] 	 0.007828616 	 0.46 	  1 2 3 4 5 6 7 8 9 10 11 12 13 14 15 16 17 18 19 20 21 22 23 24 25 26 27 28 29 30 31 32 33 34 35 36 37 38 39 40 41 42 43 44 45 46 47 48 49 50 51 52 53 54 55 56 57 58 59 60 61 62 63 64 65 66 67 68 70 73 74 75 76 77 78 79 80 81 82 83 84 85 86 87 88 89 90 91 92 93 94 95 96 97 98 99 100 101 102 103 104,
[218, size=4] 	 2.9137646E-4 	 0.51 	  1 2 3 4 5 6 7 8 9 10 11 12 13 14 15 16 17 18 19 20 21 22 23 24 25 26 27 28 29 30 31 32 33 34 35 36 37 38 39 40 41 42 43 44 45 46 47 48 49 50 51 52 53 54 55 56 57 58 59 60 61 62 63 64 65 66 67 68 73 74 75 76 77 78 79 80 81 82 83 84 85 86 87 88 89 90 91 92 93 94 95 96 97 98 99 100 101 102 103 104,
[219, size=5] 	 0.019710058 	 0.76 	  1 2 3 4 5 6 7 8 9 10 11 12 13 14 15 16 17 18 19 20 21 22 23 24 25 26 27 28 29 30 31 32 33 34 35 36 37 38 39 40 41 42 43 44 45 46 47 48 49 50 51 52 53 54 55 56 57 58 59 60 61 62 63 64 65 66 67 73 74 75 76 77 78 79 80 81 82 83 84 85 86 87 88 89 90 91 92 93 94 95 96 97 98 99 100 101 102 103 104,
[220, size=6] 	 0.0067043332 	 0.45 	  1 2 3 4 5 6 7 8 9 10 11 12 13 14 15 16 17 18 19 20 21 22 23 24 25 26 27 28 29 30 31 32 33 34 35 36 37 38 39 40 41 42 43 44 45 46 47 48 49 50 51 52 53 54 55 56 57 58 59 60 61 62 63 64 65 66 73 74 75 76 77 78 79 80 81 82 83 84 85 86 87 88 89 90 91 92 93 94 95 96 97 98 99 100 101 102 103 104,
[221, size=7] 	 0.0010152735 	 0.05 	  1 2 3 4 5 6 7 8 9 10 11 12 13 14 15 16 17 18 19 20 21 22 23 24 25 26 27 28 29 30 31 32 33 34 35 36 37 38 39 40 41 42 43 44 45 46 47 48 49 50 51 52 53 54 55 56 57 58 59 60 61 62 63 64 65 73 74 75 76 77 78 79 80 81 82 83 84 85 86 87 88 89 90 91 92 93 94 95 96 97 98 99 100 101 102 103 104,
[222, size=1] 	 0.005263372 	 0.79 	  1 2 3 4 5 6 7 8 9 10 11 12 13 14 15 16 17 18 19 20 21 22 23 24 25 26 27 28 29 30 31 32 33 34 35 36 37 38 39 40 41 42 43 44 45 46 47 48 49 50 51 52 53 54 55 56 57 58 59 60 61 62 63 64 65 66 67 68 69 70 71 73 74 75 76 77 78 79 80 81 82 83 84 85 86 87 88 89 90 91 92 93 94 95 96 97 98 99 100 101 102 103 104,
[223, size=2] 	 0.0082339635 	 0.69 	  1 2 3 4 5 6 7 8 9 10 11 12 13 14 15 16 17 18 19 20 21 22 23 24 25 26 27 28 29 30 31 32 33 34 35 36 37 38 39 40 41 42 43 44 45 46 47 48 49 50 51 52 53 54 55 56 57 58 59 60 61 62 63 64 65 66 67 68 70 71 73 74 75 76 77 78 79 80 81 82 83 84 85 86 87 88 89 90 91 92 93 94 95 96 97 98 99 100 101 102 103 104,
[224, size=3] 	 0.005115354 	 0.43 	  1 2 3 4 5 6 7 8 9 10 11 12 13 14 15 16 17 18 19 20 21 22 23 24 25 26 27 28 29 30 31 32 33 34 35 36 37 38 39 40 41 42 43 44 45 46 47 48 49 50 51 52 53 54 55 56 57 58 59 60 61 62 63 64 65 66 67 68 71 73 74 75 76 77 78 79 80 81 82 83 84 85 86 87 88 89 90 91 92 93 94 95 96 97 98 99 100 101 102 103 104,
[225, size=1] 	 0.05195878 	 1.0 	  1 2 3 4 5 6 7 8 9 10 11 12 13 14 15 16 17 18 19 20 21 22 23 24 25 26 27 28 29 30 31 32 33 34 35 36 37 38 39 40 41 42 43 44 45 46 47 48 49 50 51 52 53 54 55 56 57 58 59 60 61 62 63 64 65 66 67 68 70 71 72 73 74 75 76 77 78 79 80 81 82 83 84 85 86 87 88 89 90 91 92 93 94 95 96 97 98 99 100 101 102 103 104,
[226, size=1] 	 0.0676637 	 1.0 	  1 2 3 4 5 6 7 8 9 10 11 12 13 14 15 16 17 18 19 20 21 22 23 24 25 26 27 28 29 30 31 32 33 34 35 36 37 38 39 40 41 42 43 44 45 46 47 48 49 50 51 52 53 54 55 56 57 58 59 60 61 62 63 64 65 66 67 68 69 71 72 73 74 75 76 77 78 79 80 81 82 83 84 85 86 87 88 89 90 91 92 93 94 95 96 97 98 99 100 101 102 103 104,
[227, size=1] 	 0.103787094 	 1.0 	  1 2 3 4 5 6 7 8 9 10 11 12 13 14 15 16 17 18 19 20 21 22 23 24 25 26 27 28 29 30 31 32 33 34 35 36 37 38 39 40 41 42 43 44 45 46 47 48 49 50 51 52 53 54 55 56 57 58 59 60 61 62 63 64 65 66 67 69 70 71 72 73 74 75 76 77 78 79 80 81 82 83 84 85 86 87 88 89 90 91 92 93 94 95 96 97 98 99 100 101 102 103 104,
[228, size=2] 	 0.023110772 	 0.66 	  1 2 3 4 5 6 7 8 9 10 11 12 13 14 15 16 17 18 19 20 21 22 23 24 25 26 27 28 29 30 31 32 33 34 35 36 37 38 39 40 41 42 43 44 45 46 47 48 49 50 51 52 53 54 55 56 57 58 59 60 61 62 63 64 65 66 69 70 71 72 73 74 75 76 77 78 79 80 81 82 83 84 85 86 87 88 89 90 91 92 93 94 95 96 97 98 99 100 101 102 103 104,
[229, size=12] 	 5.754401E-4 	 0.01 	  1 2 3 4 5 6 7 8 9 10 11 12 13 14 15 16 17 18 19 20 21 22 23 24 25 26 27 28 29 30 31 32 33 34 35 36 37 38 39 40 41 42 43 44 45 46 47 48 49 50 51 52 53 54 55 56 57 58 59 60 61 62 69 70 71 72 73 74 75 76 77 84 85 86 87 88 89 90 91 92 93 94 95 96 97 98 99 100 101 102 103 104,
[230, size=1] 	 0.21259111 	 1.0 	  1 2 3 4 5 6 7 8 9 10 11 12 13 14 15 16 17 18 19 20 21 22 23 24 25 26 27 28 29 30 31 32 33 34 35 36 37 38 39 40 41 42 43 44 45 46 47 48 49 50 51 52 53 54 55 56 57 58 59 60 61 62 63 64 65 66 68 69 70 71 72 73 74 75 76 77 78 79 80 81 82 83 84 85 86 87 88 89 90 91 92 93 94 95 96 97 98 99 100 101 102 103 104,
[231, size=5] 	 0.0034618955 	 0.21 	  1 2 3 4 5 6 7 8 9 10 11 12 13 14 15 16 17 18 19 20 21 22 23 24 25 26 27 28 29 30 31 32 33 34 35 36 37 38 39 40 41 42 43 44 45 46 47 48 49 50 51 52 53 54 55 56 57 58 59 60 61 62 68 69 70 71 72 73 74 75 76 77 78 79 80 81 82 83 84 85 86 87 88 89 90 91 92 93 94 95 96 97 98 99 100 101 102 103 104,
[232, size=11] 	 0.0025434282 	 0.0 	  1 2 3 4 5 6 7 8 9 10 11 12 13 14 15 16 17 18 19 20 21 22 23 24 25 26 27 28 29 30 31 32 33 34 35 36 37 38 39 40 41 42 43 44 45 46 47 48 49 50 51 52 53 54 55 56 57 58 59 60 61 62 68 69 70 71 72 73 74 75 76 77 84 85 86 87 88 89 90 91 92 93 94 95 96 97 98 99 100 101 102 103 104,
[233, size=1] 	 0.11416632 	 1.0 	  1 2 3 4 5 6 7 8 9 10 11 12 13 14 15 16 17 18 19 20 21 22 23 24 25 26 27 28 29 30 31 32 33 34 35 36 37 38 39 40 41 42 43 44 45 46 47 48 49 50 51 52 53 54 55 56 57 58 59 60 61 62 63 64 65 67 68 69 70 71 72 73 74 75 76 77 78 79 80 81 82 83 84 85 86 87 88 89 90 91 92 93 94 95 96 97 98 99 100 101 102 103 104,
[234, size=3] 	 0.0653799 	 0.99 	  1 2 3 4 5 6 7 8 9 10 11 12 13 14 15 16 17 18 19 20 21 22 23 24 25 26 27 28 29 30 31 32 33 34 35 36 37 38 39 40 41 42 43 44 45 46 47 48 49 50 51 52 53 54 55 56 57 58 59 60 61 62 63 67 68 69 70 71 72 73 74 75 76 77 78 79 80 81 82 83 84 85 86 87 88 89 90 91 92 93 94 95 96 97 98 99 100 101 102 103 104,
[235, size=4] 	 0.051311787 	 0.96 	  1 2 3 4 5 6 7 8 9 10 11 12 13 14 15 16 17 18 19 20 21 22 23 24 25 26 27 28 29 30 31 32 33 34 35 36 37 38 39 40 41 42 43 44 45 46 47 48 49 50 51 52 53 54 55 56 57 58 59 60 61 62 67 68 69 70 71 72 73 74 75 76 77 78 79 80 81 82 83 84 85 86 87 88 89 90 91 92 93 94 95 96 97 98 99 100 101 102 103 104,
[236, size=1] 	 0.11165838 	 1.0 	  1 2 3 4 5 6 7 8 9 10 11 12 13 14 15 16 17 18 19 20 21 22 23 24 25 26 27 28 29 30 31 32 33 34 35 36 37 38 39 40 41 42 43 44 45 46 47 48 49 50 51 52 53 54 55 56 57 58 59 60 61 62 63 64 66 67 68 69 70 71 72 73 74 75 76 77 78 79 80 81 82 83 84 85 86 87 88 89 90 91 92 93 94 95 96 97 98 99 100 101 102 103 104,
[237, size=2] 	 0.011379737 	 0.56 	  1 2 3 4 5 6 7 8 9 10 11 12 13 14 15 16 17 18 19 20 21 22 23 24 25 26 27 28 29 30 31 32 33 34 35 36 37 38 39 40 41 42 43 44 45 46 47 48 49 50 51 52 53 54 55 56 57 58 59 60 61 62 63 66 67 68 69 70 71 72 73 74 75 76 77 78 79 80 81 82 83 84 85 86 87 88 89 90 91 92 93 94 95 96 97 98 99 100 101 102 103 104,
[238, size=3] 	 0.0036269946 	 0.46 	  1 2 3 4 5 6 7 8 9 10 11 12 13 14 15 16 17 18 19 20 21 22 23 24 25 26 27 28 29 30 31 32 33 34 35 36 37 38 39 40 41 42 43 44 45 46 47 48 49 50 51 52 53 54 55 56 57 58 59 60 61 62 66 67 68 69 70 71 72 73 74 75 76 77 78 79 80 81 82 83 84 85 86 87 88 89 90 91 92 93 94 95 96 97 98 99 100 101 102 103 104,
[239, size=1] 	 0.12896195 	 1.0 	  1 2 3 4 5 6 7 8 9 10 11 12 13 14 15 16 17 18 19 20 21 22 23 24 25 26 27 28 29 30 31 32 33 34 35 36 37 38 39 40 41 42 43 44 45 46 47 48 49 50 51 52 53 54 55 56 57 58 59 60 61 62 63 65 66 67 68 69 70 71 72 73 74 75 76 77 78 79 80 81 82 83 84 85 86 87 88 89 90 91 92 93 94 95 96 97 98 99 100 101 102 103 104,
[240, size=2] 	 0.0032969883 	 0.25 	  1 2 3 4 5 6 7 8 9 10 11 12 13 14 15 16 17 18 19 20 21 22 23 24 25 26 27 28 29 30 31 32 33 34 35 36 37 38 39 40 41 42 43 44 45 46 47 48 49 50 51 52 53 54 55 56 57 58 59 60 61 62 65 66 67 68 69 70 71 72 73 74 75 76 77 78 79 80 81 82 83 84 85 86 87 88 89 90 91 92 93 94 95 96 97 98 99 100 101 102 103 104,
[241, size=1] 	 0.1670174 	 1.0 	  1 2 3 4 5 6 7 8 9 10 11 12 13 14 15 16 17 18 19 20 21 22 23 24 25 26 27 28 29 30 31 32 33 34 35 36 37 38 39 40 41 42 43 44 45 46 47 48 49 50 51 52 53 54 55 56 57 58 59 60 61 62 64 65 66 67 68 69 70 71 72 73 74 75 76 77 78 79 80 81 82 83 84 85 86 87 88 89 90 91 92 93 94 95 96 97 98 99 100 101 102 103 104,
[242, size=2] 	 0.01856325 	 0.23 	  1 2 3 4 5 6 7 8 9 10 11 12 13 14 15 16 17 18 19 20 21 22 23 24 25 26 27 28 29 30 31 32 33 34 35 36 37 38 39 40 41 42 43 44 45 46 47 48 49 50 51 52 53 54 55 56 57 58 59 60 61 62 64 65 66 67 68 69 70 71 72 73 74 75 76 77 78 80 81 82 83 84 85 86 87 88 89 90 91 92 93 94 95 96 97 98 99 100 101 102 103 104,
[243, size=1] 	 0.24829444 	 1.0 	  1 2 3 4 5 6 7 8 9 10 11 12 13 14 15 16 17 18 19 20 21 22 23 24 25 26 27 28 29 30 31 32 33 34 35 36 37 38 39 40 41 42 43 44 45 46 47 48 49 50 51 52 53 54 55 56 57 58 59 60 61 62 63 64 65 66 67 68 69 70 71 72 73 74 75 76 77 78 80 81 82 83 84 85 86 87 88 89 90 91 92 93 94 95 96 97 98 99 100 101 102 103 104,
[244, size=2] 	 0.015587726 	 0.54 	  1 2 3 4 5 6 7 8 9 10 11 12 13 14 15 16 17 18 19 20 21 22 23 24 25 26 27 28 29 30 31 32 33 34 35 36 37 38 39 40 41 42 43 44 45 46 47 48 49 50 51 52 53 54 55 56 57 58 59 60 61 62 63 64 65 66 67 68 69 70 71 72 73 74 75 76 77 80 81 82 83 84 85 86 87 88 89 90 91 92 93 94 95 96 97 98 99 100 101 102 103 104,
[245, size=3] 	 0.0023401857 	 0.06 	  1 2 3 4 5 6 7 8 9 10 11 12 13 14 15 16 17 18 19 20 21 22 23 24 25 26 27 28 29 30 31 32 33 34 35 36 37 38 39 40 41 42 43 44 45 46 47 48 49 50 51 52 53 54 55 56 57 58 59 60 61 62 63 64 65 66 67 68 69 70 71 72 73 74 75 76 77 81 82 83 84 85 86 87 88 89 90 91 92 93 94 95 96 97 98 99 100 101 102 103 104,
[246, size=1] 	 0.32263896 	 1.0 	  1 2 3 4 5 6 7 8 9 10 11 12 13 14 15 16 17 18 19 20 21 22 23 24 25 26 27 28 29 30 31 32 33 34 35 36 37 38 39 40 41 42 43 44 45 46 47 48 49 50 51 52 53 54 55 56 57 58 59 60 61 62 63 64 65 66 67 68 69 70 71 72 73 74 75 76 77 79 80 81 82 83 84 85 86 87 88 89 90 91 92 93 94 95 96 97 98 99 100 101 102 103 104,
[247, size=1] 	 0.26749885 	 1.0 	  1 2 3 4 5 6 7 8 9 10 11 12 13 14 15 16 17 18 19 20 21 22 23 24 25 26 27 28 29 30 31 32 33 34 35 36 37 38 39 40 41 42 43 44 45 46 47 48 49 50 51 52 53 54 55 56 57 58 59 60 61 62 63 64 65 66 67 68 69 70 71 72 73 74 75 76 77 78 79 81 82 83 84 85 86 87 88 89 90 91 92 93 94 95 96 97 98 99 100 101 102 103 104,
[248, size=2] 	 0.0023055915 	 0.14 	  1 2 3 4 5 6 7 8 9 10 11 12 13 14 15 16 17 18 19 20 21 22 23 24 25 26 27 28 29 30 31 32 33 34 35 36 37 38 39 40 41 42 43 44 45 46 47 48 49 50 51 52 53 54 55 56 57 58 59 60 61 62 63 64 65 66 67 68 69 70 71 72 73 74 75 76 77 78 79 82 83 84 85 86 87 88 89 90 91 92 93 94 95 96 97 98 99 100 101 102 103 104,
[249, size=3] 	 0.010443751 	 0.69 	  1 2 3 4 5 6 7 8 9 10 11 12 13 14 15 16 17 18 19 20 21 22 23 24 25 26 27 28 29 30 31 32 33 34 35 36 37 38 39 40 41 42 43 44 45 46 47 48 49 50 51 52 53 54 55 56 57 58 59 60 61 62 63 64 65 66 67 68 69 70 71 72 73 74 75 76 77 78 79 83 84 85 86 87 88 89 90 91 92 93 94 95 96 97 98 99 100 101 102 103 104,
[250, size=5] 	 0.0126226805 	 0.52 	  1 2 3 4 5 6 7 8 9 10 11 12 13 14 15 16 17 18 19 20 21 22 23 24 25 26 27 28 29 30 31 32 33 34 35 36 37 38 39 40 41 42 43 44 45 46 47 48 49 50 51 52 53 54 55 56 57 58 59 60 61 62 63 64 65 66 67 68 69 70 71 72 73 74 75 76 77 78 79 85 86 87 88 89 90 91 92 93 94 95 96 97 98 99 100 101 102 103 104,
[251, size=1] 	 0.118461415 	 1.0 	  1 2 3 4 5 6 7 8 9 10 11 12 13 14 15 16 17 18 19 20 21 22 23 24 25 26 27 28 29 30 31 32 33 34 35 36 37 38 39 40 41 42 43 44 45 46 47 48 49 50 51 52 53 54 55 56 57 58 59 60 61 62 63 64 65 66 67 68 69 70 71 72 73 74 75 76 77 78 79 80 82 83 84 85 86 87 88 89 90 91 92 93 94 95 96 97 98 99 100 101 102 103 104,
[252, size=2] 	 0.14124909 	 1.0 	  1 2 3 4 5 6 7 8 9 10 11 12 13 14 15 16 17 18 19 20 21 22 23 24 25 26 27 28 29 30 31 32 33 34 35 36 37 38 39 40 41 42 43 44 45 46 47 48 49 50 51 52 53 54 55 56 57 58 59 60 61 62 63 64 65 66 67 68 69 70 71 72 73 74 75 76 77 78 79 80 83 84 85 86 87 88 89 90 91 92 93 94 95 96 97 98 99 100 101 102 103 104,
[253, size=4] 	 0.029612148 	 0.52 	  1 2 3 4 5 6 7 8 9 10 11 12 13 14 15 16 17 18 19 20 21 22 23 24 25 26 27 28 29 30 31 32 33 34 35 36 37 38 39 40 41 42 43 44 45 46 47 48 49 50 51 52 53 54 55 56 57 58 59 60 61 62 63 64 65 66 67 68 69 70 71 72 73 74 75 76 77 78 79 80 85 86 87 88 89 90 91 92 93 94 95 96 97 98 99 100 101 102 103 104,
[254, size=1] 	 0.124746844 	 1.0 	  1 2 3 4 5 6 7 8 9 10 11 12 13 14 15 16 17 18 19 20 21 22 23 24 25 26 27 28 29 30 31 32 33 34 35 36 37 38 39 40 41 42 43 44 45 46 47 48 49 50 51 52 53 54 55 56 57 58 59 60 61 62 63 64 65 66 67 68 69 70 71 72 73 74 75 76 77 78 79 80 81 83 84 85 86 87 88 89 90 91 92 93 94 95 96 97 98 99 100 101 102 103 104,
[255, size=2] 	 0.002064315 	 0.2 	  1 2 3 4 5 6 7 8 9 10 11 12 13 14 15 16 17 18 19 20 21 22 23 24 25 26 27 28 29 30 31 32 33 34 35 36 37 38 39 40 41 42 43 44 45 46 47 48 49 50 51 52 53 54 55 56 57 58 59 60 61 62 63 64 65 66 67 68 69 70 71 72 73 74 75 76 77 78 79 80 81 84 85 86 87 88 89 90 91 92 93 94 95 96 97 98 99 100 101 102 103 104,
[256, size=1] 	 0.18121599 	 1.0 	  1 2 3 4 5 6 7 8 9 10 11 12 13 14 15 16 17 18 19 20 21 22 23 24 25 26 27 28 29 30 31 32 33 34 35 36 37 38 39 40 41 42 43 44 45 46 47 48 49 50 51 52 53 54 55 56 57 58 59 60 61 62 63 64 65 66 67 68 69 70 71 72 73 74 75 76 77 78 79 80 81 82 84 85 86 87 88 89 90 91 92 93 94 95 96 97 98 99 100 101 102 103 104,
[257, size=2] 	 0.16788621 	 1.0 	  1 2 3 4 5 6 7 8 9 10 11 12 13 14 15 16 17 18 19 20 21 22 23 24 25 26 27 28 29 30 31 32 33 34 35 36 37 38 39 40 41 42 43 44 45 46 47 48 49 50 51 52 53 54 55 56 57 58 59 60 61 62 63 64 65 66 67 68 69 70 71 72 73 74 75 76 77 78 79 80 81 82 85 86 87 88 89 90 91 92 93 94 95 96 97 98 99 100 101 102 103 104,
[258, size=16] 	 2.4706873E-4 	 0.02 	  1 2 3 4 5 6 7 8 9 10 11 12 13 14 15 16 17 18 19 20 21 22 23 24 25 26 27 28 29 30 31 32 33 34 35 36 50 51 52 53 54 55 56 57 58 60 61 62 63 64 65 66 67 68 69 70 71 72 73 74 75 76 77 78 79 80 81 82 85 86 87 88 89 90 91 92 93 94 95 96 97 98 99 100 101 102 103 104,
[259, size=1] 	 0.17293334 	 1.0 	  1 2 3 4 5 6 7 8 9 10 11 12 13 14 15 16 17 18 19 20 21 22 23 24 25 26 27 28 29 30 31 32 33 34 35 36 37 38 39 40 41 42 43 44 45 46 47 48 49 50 51 52 53 54 55 56 57 58 59 60 61 62 63 64 65 66 67 68 69 70 71 72 73 74 75 76 77 78 79 80 81 82 83 85 86 87 88 89 90 91 92 93 94 95 96 97 98 99 100 101 102 103 104,
[260, size=15] 	 5.586536E-4 	 0.0 	  1 2 3 4 5 6 7 8 9 10 11 12 13 14 15 16 17 18 19 20 21 22 23 24 25 26 27 28 29 30 31 32 33 34 35 36 50 51 52 53 54 55 56 57 58 60 61 62 63 64 65 66 67 68 69 70 71 72 73 74 75 76 77 78 79 80 81 82 83 85 86 87 88 89 90 91 92 93 94 95 96 97 98 99 100 101 102 103 104,
[261, size=1] 	 0.3373696 	 1.0 	  1 2 3 4 5 6 7 8 9 10 11 12 13 14 15 16 17 18 19 20 21 22 23 24 25 26 27 28 29 30 31 32 33 34 35 36 37 38 39 40 41 42 43 44 45 46 47 48 49 50 51 52 53 54 55 56 57 58 60 61 62 63 64 65 66 67 68 69 70 71 72 73 74 75 76 77 78 79 80 81 82 83 84 85 86 87 88 89 90 91 92 93 94 95 96 97 98 99 100 101 102 103 104,
[262, size=1] 	 0.35329896 	 1.0 	  1 2 3 4 5 6 7 8 9 10 11 12 13 14 15 16 17 18 19 20 21 22 23 24 25 26 27 28 29 30 31 32 33 34 35 36 37 38 39 40 41 42 43 44 45 47 48 49 50 51 52 53 54 55 56 57 58 59 60 61 62 63 64 65 66 67 68 69 70 71 72 73 74 75 76 77 78 79 80 81 82 83 84 85 86 87 88 89 90 91 92 93 94 95 96 97 98 99 100 101 102 103 104,
[263, size=3] 	 0.0035365522 	 0.12 	  1 2 3 4 5 6 7 8 9 10 11 12 13 14 15 16 17 18 19 20 21 22 23 24 25 26 27 28 29 30 31 32 33 34 35 36 39 40 41 42 43 44 45 47 48 49 50 51 52 53 54 55 56 57 58 59 60 61 62 63 64 65 66 67 68 69 70 71 72 73 74 75 76 77 78 79 80 81 82 83 84 85 86 87 88 89 90 91 92 93 94 95 96 97 98 99 100 101 102 103 104,
[264, size=11] 	 0.010551252 	 0.01 	  1 2 3 4 5 6 7 8 9 10 11 12 13 14 15 16 17 18 19 20 21 22 23 24 25 26 27 28 29 30 31 32 33 34 35 36 47 48 50 51 52 53 54 55 56 57 58 59 60 61 62 63 64 65 66 67 68 69 70 71 72 73 74 75 76 77 78 79 80 81 82 83 84 85 86 87 88 89 90 91 92 93 94 95 96 97 98 99 100 101 102 103 104,
[265, size=15] 	 0.0028451644 	 0.02 	  1 2 3 4 5 6 7 8 9 10 11 12 13 14 15 16 17 18 19 20 21 22 23 24 25 26 27 28 29 30 31 32 33 34 35 36 50 51 54 55 56 57 58 59 60 61 62 63 64 65 66 67 68 69 70 71 72 73 74 75 76 77 78 79 80 81 82 83 84 85 86 87 88 89 90 91 92 93 94 95 96 97 98 99 100 101 102 103 104,
[266, size=18] 	 0.010745524 	 0.03 	  1 2 3 4 5 6 7 8 9 10 11 12 13 14 15 16 17 18 19 20 21 22 23 24 26 27 28 29 30 31 32 33 34 35 36 54 55 56 57 58 59 60 61 62 63 64 65 66 67 68 69 70 71 72 73 74 75 76 77 78 79 80 81 82 83 84 85 86 87 88 89 90 91 92 93 94 95 96 97 98 99 100 101 102 103 104,
[267, size=1] 	 0.28011942 	 1.0 	  1 2 3 4 5 6 7 8 9 10 11 12 13 14 15 16 17 18 19 20 21 22 23 24 25 26 27 28 29 30 31 32 33 34 35 36 38 39 40 41 42 43 44 45 46 47 48 49 50 51 52 53 54 55 56 57 58 59 60 61 62 63 64 65 66 67 68 69 70 71 72 73 74 75 76 77 78 79 80 81 82 83 84 85 86 87 88 89 90 91 92 93 94 95 96 97 98 99 100 101 102 103 104,
[268, size=2] 	 0.010440857 	 0.65 	  1 2 3 4 5 6 7 8 9 10 11 12 13 14 15 16 17 18 19 20 21 22 23 24 25 26 27 28 29 30 31 32 33 34 35 36 39 40 41 42 43 44 45 46 47 48 49 50 51 52 53 54 55 56 57 58 59 60 61 62 63 64 65 66 67 68 69 70 71 72 73 74 75 76 77 78 79 80 81 82 83 84 85 86 87 88 89 90 91 92 93 94 95 96 97 98 99 100 101 102 103 104,
[269, size=3] 	 0.015850354 	 0.19 	  1 2 3 4 5 6 7 8 9 10 11 12 13 14 15 16 17 18 19 20 21 22 23 24 25 26 27 28 29 30 31 32 33 34 35 36 40 41 42 43 44 45 46 47 48 49 50 51 52 53 54 55 56 57 58 59 60 61 62 63 64 65 66 67 68 69 70 71 72 73 74 75 76 77 78 79 80 81 82 83 84 85 86 87 88 89 90 91 92 93 94 95 96 97 98 99 100 101 102 103 104,
[270, size=9] 	 0.0011662086 	 0.17 	  1 2 3 4 5 6 7 8 9 10 11 12 13 14 15 16 17 18 19 20 21 22 23 24 25 26 27 28 29 30 31 32 33 34 35 36 46 47 48 49 50 51 52 53 54 55 56 57 58 59 60 61 62 63 64 65 66 67 68 69 70 71 72 73 74 75 76 77 78 79 80 81 82 83 84 85 86 87 88 89 90 91 92 93 94 95 96 97 98 99 100 101 102 103 104,
[271, size=12] 	 0.007366255 	 0.19 	  1 2 3 4 5 6 7 8 9 10 11 12 13 14 15 16 17 18 19 20 21 22 23 24 25 26 27 28 29 30 31 32 33 34 35 36 46 50 51 52 53 54 55 56 57 58 59 60 61 62 63 64 65 66 67 68 69 70 71 72 73 74 75 76 77 78 79 80 81 82 83 84 85 86 87 88 89 90 91 92 93 94 95 96 97 98 99 100 101 102 103 104,
[272, size=14] 	 0.0020298888 	 0.04 	  1 2 3 4 5 6 7 8 9 10 11 12 13 14 15 16 17 18 19 20 21 22 23 24 25 26 27 28 29 30 31 32 33 34 35 36 46 50 51 54 55 56 57 58 59 60 61 62 63 64 65 66 67 68 69 70 71 72 73 74 75 76 77 78 79 80 81 82 83 84 85 86 87 88 89 90 91 92 93 94 95 96 97 98 99 100 101 102 103 104,
[273, size=19] 	 0.006316217 	 0.01 	  1 2 3 4 5 6 7 8 9 10 11 12 13 14 15 16 17 18 19 20 21 22 23 24 28 29 30 31 32 33 34 35 36 46 54 55 56 57 58 59 60 61 62 63 64 65 66 67 68 69 70 71 72 73 74 75 76 77 78 79 80 81 82 83 84 85 86 87 88 89 90 91 92 93 94 95 96 97 98 99 100 101 102 103 104,
[274, size=1] 	 0.28398177 	 1.0 	  1 2 3 4 5 6 7 8 9 10 11 12 13 14 15 16 17 18 19 20 21 22 23 24 25 26 27 28 29 30 31 32 33 34 35 36 37 39 40 41 42 43 44 45 46 47 48 49 50 51 52 53 54 55 56 57 58 59 60 61 62 63 64 65 66 67 68 69 70 71 72 73 74 75 76 77 78 79 80 81 82 83 84 85 86 87 88 89 90 91 92 93 94 95 96 97 98 99 100 101 102 103 104,
[275, size=2] 	 2.7879692E-6 	 0.17 	  1 2 3 4 5 6 7 8 9 10 11 12 13 14 15 16 17 18 19 20 21 22 23 24 25 26 27 28 29 30 31 32 33 34 35 36 37 40 41 42 43 44 45 46 47 48 49 50 51 52 53 54 55 56 57 58 59 60 61 62 63 64 65 66 67 68 69 70 71 72 73 74 75 76 77 78 79 80 81 82 83 84 85 86 87 88 89 90 91 92 93 94 95 96 97 98 99 100 101 102 103 104,
[276, size=1] 	 0.2526348 	 1.0 	  1 2 3 4 5 6 7 8 9 10 11 12 13 14 15 16 17 18 19 20 21 22 23 24 25 26 27 28 29 30 31 32 33 34 35 36 37 38 40 41 42 43 44 45 46 47 48 49 50 51 52 53 54 55 56 57 58 59 60 61 62 63 64 65 66 67 68 69 70 71 72 73 74 75 76 77 78 79 80 81 82 83 84 85 86 87 88 89 90 91 92 93 94 95 96 97 98 99 100 101 102 103 104,
[277, size=2] 	 0.011150522 	 0.27 	  1 2 3 4 5 6 7 8 9 10 11 12 13 14 15 16 17 18 19 20 21 22 23 24 25 26 27 28 29 30 31 32 33 34 35 36 37 38 41 42 43 44 45 46 47 48 49 50 51 52 53 54 55 56 57 58 59 60 61 62 63 64 65 66 67 68 69 70 71 72 73 74 75 76 77 78 79 80 81 82 83 84 85 86 87 88 89 90 91 92 93 94 95 96 97 98 99 100 101 102 103 104,
[278, size=3] 	 0.0059980475 	 0.07 	  1 2 3 4 5 6 7 8 9 10 11 12 13 14 15 16 17 18 19 20 21 22 23 24 25 26 27 28 29 30 31 32 33 34 35 36 37 38 42 43 44 45 46 47 48 49 50 51 52 53 54 55 56 57 58 59 60 61 62 63 64 65 66 67 68 69 70 71 72 73 74 75 76 77 78 79 80 81 82 83 84 85 86 87 88 89 90 91 92 93 94 95 96 97 98 99 100 101 102 103 104,
[279, size=4] 	 0.004686947 	 0.13 	  1 2 3 4 5 6 7 8 9 10 11 12 13 14 15 16 17 18 19 20 21 22 23 24 25 26 27 28 29 30 31 32 33 34 35 36 37 38 43 44 45 46 47 48 49 50 51 52 53 54 55 56 57 58 59 60 61 62 63 64 65 66 67 68 69 70 71 72 73 74 75 76 77 78 79 80 81 82 83 84 85 86 87 88 89 90 91 92 93 94 95 96 97 98 99 100 101 102 103 104,
[280, size=7] 	 0.007424871 	 0.25 	  1 2 3 4 5 6 7 8 9 10 11 12 13 14 15 16 17 18 19 20 21 22 23 24 25 26 27 28 29 30 31 32 33 34 35 36 37 38 46 47 48 49 50 51 52 53 54 55 56 57 58 59 60 61 62 63 64 65 66 67 68 69 70 71 72 73 74 75 76 77 78 79 80 81 82 83 84 85 86 87 88 89 90 91 92 93 94 95 96 97 98 99 100 101 102 103 104,
[281, size=8] 	 0.0031234429 	 0.02 	  1 2 3 4 5 6 7 8 9 10 11 12 13 14 15 16 17 18 19 20 21 22 23 24 25 26 27 28 29 30 31 32 33 34 35 36 37 38 46 47 48 50 51 52 53 54 55 56 57 58 59 60 61 62 63 64 65 66 67 68 69 70 71 72 73 74 75 76 77 78 79 80 81 82 83 84 85 86 87 88 89 90 91 92 93 94 95 96 97 98 99 100 101 102 103 104,
[282, size=1] 	 0.2106519 	 1.0 	  1 2 3 4 5 6 7 8 9 10 11 12 13 14 15 16 17 18 19 20 21 22 23 24 25 26 27 28 29 30 31 32 33 34 35 36 37 38 39 41 42 43 44 45 46 47 48 49 50 51 52 53 54 55 56 57 58 59 60 61 62 63 64 65 66 67 68 69 70 71 72 73 74 75 76 77 78 79 80 81 82 83 84 85 86 87 88 89 90 91 92 93 94 95 96 97 98 99 100 101 102 103 104,
[283, size=3] 	 0.033847522 	 0.6 	  1 2 3 4 5 6 7 8 9 10 11 12 13 14 15 16 17 18 19 20 21 22 23 24 25 26 27 28 29 30 31 32 33 34 35 36 37 38 39 43 44 45 46 47 48 49 50 51 52 53 54 55 56 57 58 59 60 61 62 63 64 65 66 67 68 69 70 71 72 73 74 75 76 77 78 79 80 81 82 83 84 85 86 87 88 89 90 91 92 93 94 95 96 97 98 99 100 101 102 103 104,
[284, size=7] 	 0.0033530334 	 0.03 	  1 2 3 4 5 6 7 8 9 10 11 12 13 14 15 16 17 18 19 20 21 22 23 24 25 26 27 28 29 30 31 32 33 34 35 36 37 38 39 46 47 48 50 51 52 53 54 55 56 57 58 59 60 61 62 63 64 65 66 67 68 69 70 71 72 73 74 75 76 77 78 79 80 81 82 83 84 85 86 87 88 89 90 91 92 93 94 95 96 97 98 99 100 101 102 103 104,
[285, size=13] 	 0.0074544274 	 0.06 	  1 2 3 4 5 6 7 8 9 10 11 12 13 14 15 16 17 18 19 20 21 22 23 24 25 26 27 28 29 30 31 32 33 34 35 36 37 38 39 46 54 55 56 57 58 59 60 61 62 63 64 65 66 67 68 69 70 71 72 73 74 75 76 77 78 79 80 81 82 83 84 85 86 87 88 89 90 91 92 93 94 95 96 97 98 99 100 101 102 103 104,
[286, size=16] 	 0.0025190765 	 0.0 	  1 2 3 4 5 6 7 8 9 10 11 12 13 14 15 16 17 18 19 20 21 22 23 24 28 29 30 31 32 33 34 35 36 37 38 39 46 54 55 56 57 58 59 60 61 62 63 64 65 66 67 68 69 70 71 72 73 74 75 76 77 78 79 80 81 82 83 84 85 86 87 88 89 90 91 92 93 94 95 96 97 98 99 100 101 102 103 104,
[287, size=1] 	 0.17195107 	 1.0 	  1 2 3 4 5 6 7 8 9 10 11 12 13 14 15 16 17 18 19 20 21 22 23 24 25 26 27 28 29 30 31 32 33 34 35 36 37 38 39 40 42 43 44 45 46 47 48 49 50 51 52 53 54 55 56 57 58 59 60 61 62 63 64 65 66 67 68 69 70 71 72 73 74 75 76 77 78 79 80 81 82 83 84 85 86 87 88 89 90 91 92 93 94 95 96 97 98 99 100 101 102 103 104,
[288, size=2] 	 0.048124887 	 1.0 	  1 2 3 4 5 6 7 8 9 10 11 12 13 14 15 16 17 18 19 20 21 22 23 24 25 26 27 28 29 30 31 32 33 34 35 36 37 38 39 40 43 44 45 46 47 48 49 50 51 52 53 54 55 56 57 58 59 60 61 62 63 64 65 66 67 68 69 70 71 72 73 74 75 76 77 78 79 80 81 82 83 84 85 86 87 88 89 90 91 92 93 94 95 96 97 98 99 100 101 102 103 104,
[289, size=3] 	 0.006773354 	 0.22 	  1 2 3 4 5 6 7 8 9 10 11 12 13 14 15 16 17 18 19 20 21 22 23 24 25 26 27 28 29 30 31 32 33 34 35 36 37 38 39 40 44 45 46 47 48 49 50 51 52 53 54 55 56 57 58 59 60 61 62 63 64 65 66 67 68 69 70 71 72 73 74 75 76 77 78 79 80 81 82 83 84 85 86 87 88 89 90 91 92 93 94 95 96 97 98 99 100 101 102 103 104,
[290, size=5] 	 0.01193439 	 0.45 	  1 2 3 4 5 6 7 8 9 10 11 12 13 14 15 16 17 18 19 20 21 22 23 24 25 26 27 28 29 30 31 32 33 34 35 36 37 38 39 40 46 47 48 49 50 51 52 53 54 55 56 57 58 59 60 61 62 63 64 65 66 67 68 69 70 71 72 73 74 75 76 77 78 79 80 81 82 83 84 85 86 87 88 89 90 91 92 93 94 95 96 97 98 99 100 101 102 103 104,
[291, size=1] 	 0.19867502 	 1.0 	  1 2 3 4 5 6 7 8 9 10 11 12 13 14 15 16 17 18 19 20 21 22 23 24 25 26 27 28 29 30 31 32 33 34 35 36 37 38 39 40 41 43 44 45 46 47 48 49 50 51 52 53 54 55 56 57 58 59 60 61 62 63 64 65 66 67 68 69 70 71 72 73 74 75 76 77 78 79 80 81 82 83 84 85 86 87 88 89 90 91 92 93 94 95 96 97 98 99 100 101 102 103 104,
[292, size=1] 	 0.2313124 	 1.0 	  1 2 3 4 5 6 7 8 9 10 11 12 13 14 15 16 17 18 19 20 21 22 23 24 25 26 27 28 29 30 31 32 33 34 35 36 37 38 39 40 41 42 44 45 46 47 48 49 50 51 52 53 54 55 56 57 58 59 60 61 62 63 64 65 66 67 68 69 70 71 72 73 74 75 76 77 78 79 80 81 82 83 84 85 86 87 88 89 90 91 92 93 94 95 96 97 98 99 100 101 102 103 104,
[293, size=2] 	 0.011485358 	 0.5 	  1 2 3 4 5 6 7 8 9 10 11 12 13 14 15 16 17 18 19 20 21 22 23 24 25 26 27 28 29 30 31 32 33 34 35 36 37 38 39 40 41 42 45 46 47 48 49 50 51 52 53 54 55 56 57 58 59 60 61 62 63 64 65 66 67 68 69 70 71 72 73 74 75 76 77 78 79 80 81 82 83 84 85 86 87 88 89 90 91 92 93 94 95 96 97 98 99 100 101 102 103 104,
[294, size=3] 	 0.014699931 	 0.54 	  1 2 3 4 5 6 7 8 9 10 11 12 13 14 15 16 17 18 19 20 21 22 23 24 25 26 27 28 29 30 31 32 33 34 35 36 37 38 39 40 41 42 46 47 48 49 50 51 52 53 54 55 56 57 58 59 60 61 62 63 64 65 66 67 68 69 70 71 72 73 74 75 76 77 78 79 80 81 82 83 84 85 86 87 88 89 90 91 92 93 94 95 96 97 98 99 100 101 102 103 104,
[295, size=1] 	 0.21112303 	 1.0 	  1 2 3 4 5 6 7 8 9 10 11 12 13 14 15 16 17 18 19 20 21 22 23 24 25 26 27 28 29 30 31 32 33 34 35 36 37 38 39 40 41 42 43 45 46 47 48 49 50 51 52 53 54 55 56 57 58 59 60 61 62 63 64 65 66 67 68 69 70 71 72 73 74 75 76 77 78 79 80 81 82 83 84 85 86 87 88 89 90 91 92 93 94 95 96 97 98 99 100 101 102 103 104,
[296, size=2] 	 0.037970982 	 0.89 	  1 2 3 4 5 6 7 8 9 10 11 12 13 14 15 16 17 18 19 20 21 22 23 24 25 26 27 28 29 30 31 32 33 34 35 36 37 38 39 40 41 42 43 46 47 48 49 50 51 52 53 54 55 56 57 58 59 60 61 62 63 64 65 66 67 68 69 70 71 72 73 74 75 76 77 78 79 80 81 82 83 84 85 86 87 88 89 90 91 92 93 94 95 96 97 98 99 100 101 102 103 104,
[297, size=1] 	 0.20596392 	 1.0 	  1 2 3 4 5 6 7 8 9 10 11 12 13 14 15 16 17 18 19 20 21 22 23 24 25 26 27 28 29 30 31 32 33 34 35 36 37 38 39 40 41 42 43 44 46 47 48 49 50 51 52 53 54 55 56 57 58 59 60 61 62 63 64 65 66 67 68 69 70 71 72 73 74 75 76 77 78 79 80 81 82 83 84 85 86 87 88 89 90 91 92 93 94 95 96 97 98 99 100 101 102 103 104,
[298, size=1] 	 0.16257745 	 1.0 	  1 2 3 4 5 6 7 8 9 10 11 12 13 14 15 16 17 18 19 20 21 22 23 24 25 26 27 28 29 30 31 32 33 34 35 36 37 38 39 40 41 42 43 44 45 46 47 48 50 51 52 53 54 55 56 57 58 59 60 61 62 63 64 65 66 67 68 69 70 71 72 73 74 75 76 77 78 79 80 81 82 83 84 85 86 87 88 89 90 91 92 93 94 95 96 97 98 99 100 101 102 103 104,
[299, size=2] 	 0.05925192 	 1.0 	  1 2 3 4 5 6 7 8 9 10 11 12 13 14 15 16 17 18 19 20 21 22 23 24 25 26 27 28 29 30 31 32 33 34 35 36 37 38 39 40 41 42 43 44 45 46 47 50 51 52 53 54 55 56 57 58 59 60 61 62 63 64 65 66 67 68 69 70 71 72 73 74 75 76 77 78 79 80 81 82 83 84 85 86 87 88 89 90 91 92 93 94 95 96 97 98 99 100 101 102 103 104,
[300, size=3] 	 0.038422026 	 0.69 	  1 2 3 4 5 6 7 8 9 10 11 12 13 14 15 16 17 18 19 20 21 22 23 24 25 26 27 28 29 30 31 32 33 34 35 36 37 38 39 40 41 42 43 44 45 46 50 51 52 53 54 55 56 57 58 59 60 61 62 63 64 65 66 67 68 69 70 71 72 73 74 75 76 77 78 79 80 81 82 83 84 85 86 87 88 89 90 91 92 93 94 95 96 97 98 99 100 101 102 103 104,
[301, size=7] 	 0.017052654 	 0.41 	  1 2 3 4 5 6 7 8 9 10 11 12 13 14 15 16 17 18 19 20 21 22 23 24 25 26 27 28 29 30 31 32 33 34 35 36 37 38 39 40 41 42 43 44 45 46 54 55 56 57 58 59 60 61 62 63 64 65 66 67 68 69 70 71 72 73 74 75 76 77 78 79 80 81 82 83 84 85 86 87 88 89 90 91 92 93 94 95 96 97 98 99 100 101 102 103 104,
[302, size=1] 	 0.20052335 	 1.0 	  1 2 3 4 5 6 7 8 9 10 11 12 13 14 15 16 17 18 19 20 21 22 23 24 25 26 27 28 29 30 31 32 33 34 35 36 37 38 39 40 41 42 43 44 45 46 47 49 50 51 52 53 54 55 56 57 58 59 60 61 62 63 64 65 66 67 68 69 70 71 72 73 74 75 76 77 78 79 80 81 82 83 84 85 86 87 88 89 90 91 92 93 94 95 96 97 98 99 100 101 102 103 104,
[303, size=2] 	 0.0014532898 	 0.38 	  1 2 3 4 5 6 7 8 9 10 11 12 13 14 15 16 17 18 19 20 21 22 23 24 25 26 27 28 29 30 31 32 33 34 35 36 37 38 39 40 41 42 43 44 45 46 49 50 51 52 53 54 55 56 57 58 59 60 61 62 63 64 65 66 67 68 69 70 71 72 73 74 75 76 77 78 79 80 81 82 83 84 85 86 87 88 89 90 91 92 93 94 95 96 97 98 99 100 101 102 103 104,
[304, size=1] 	 0.23743662 	 1.0 	  1 2 3 4 5 6 7 8 9 10 11 12 13 14 15 16 17 18 19 20 21 22 23 24 25 26 27 28 29 30 31 32 33 34 35 36 37 38 39 40 41 42 43 44 45 46 48 49 50 51 52 53 54 55 56 57 58 59 60 61 62 63 64 65 66 67 68 69 70 71 72 73 74 75 76 77 78 79 80 81 82 83 84 85 86 87 88 89 90 91 92 93 94 95 96 97 98 99 100 101 102 103 104,
[305, size=2] 	 0.009695011 	 0.05 	  1 2 3 4 5 6 7 8 9 10 11 12 13 14 15 16 17 18 19 20 21 22 23 24 25 26 27 28 29 30 31 32 33 34 35 36 37 38 39 40 41 42 43 44 45 46 48 49 50 51 52 54 55 56 57 58 59 60 61 62 63 64 65 66 67 68 69 70 71 72 73 74 75 76 77 78 79 80 81 82 83 84 85 86 87 88 89 90 91 92 93 94 95 96 97 98 99 100 101 102 103 104,
[306, size=3] 	 0.0052061845 	 0.12 	  1 2 3 4 5 6 7 8 9 10 11 12 13 14 15 16 17 18 19 20 21 22 23 24 25 26 27 28 29 30 31 32 33 34 35 36 37 38 39 40 41 42 43 44 45 46 48 49 50 51 54 55 56 57 58 59 60 61 62 63 64 65 66 67 68 69 70 71 72 73 74 75 76 77 78 79 80 81 82 83 84 85 86 87 88 89 90 91 92 93 94 95 96 97 98 99 100 101 102 103 104,
[307, size=4] 	 0.011791785 	 0.2 	  1 2 3 4 5 6 7 8 9 10 11 12 13 14 15 16 17 18 19 20 21 22 23 24 25 26 27 28 29 30 31 32 33 34 35 36 37 38 39 40 41 42 43 44 45 46 48 49 50 54 55 56 57 58 59 60 61 62 63 64 65 66 67 68 69 70 71 72 73 74 75 76 77 78 79 80 81 82 83 84 85 86 87 88 89 90 91 92 93 94 95 96 97 98 99 100 101 102 103 104,
[308, size=5] 	 0.0024101282 	 0.15 	  1 2 3 4 5 6 7 8 9 10 11 12 13 14 15 16 17 18 19 20 21 22 23 24 25 26 27 28 29 30 31 32 33 34 35 36 37 38 39 40 41 42 43 44 45 46 48 49 54 55 56 57 58 59 60 61 62 63 64 65 66 67 68 69 70 71 72 73 74 75 76 77 78 79 80 81 82 83 84 85 86 87 88 89 90 91 92 93 94 95 96 97 98 99 100 101 102 103 104,
[309, size=1] 	 0.1669099 	 1.0 	  1 2 3 4 5 6 7 8 9 10 11 12 13 14 15 16 17 18 19 20 21 22 23 24 25 26 27 28 29 30 31 32 33 34 35 36 37 38 39 40 41 42 43 44 45 46 47 48 49 50 51 52 54 55 56 57 58 59 60 61 62 63 64 65 66 67 68 69 70 71 72 73 74 75 76 77 78 79 80 81 82 83 84 85 86 87 88 89 90 91 92 93 94 95 96 97 98 99 100 101 102 103 104,
[310, size=2] 	 0.021054016 	 0.94 	  1 2 3 4 5 6 7 8 9 10 11 12 13 14 15 16 17 18 19 20 21 22 23 24 25 26 27 28 29 30 31 32 33 34 35 36 37 38 39 40 41 42 43 44 45 46 47 48 49 50 51 54 55 56 57 58 59 60 61 62 63 64 65 66 67 68 69 70 71 72 73 74 75 76 77 78 79 80 81 82 83 84 85 86 87 88 89 90 91 92 93 94 95 96 97 98 99 100 101 102 103 104,
[311, size=3] 	 0.040563986 	 0.97 	  1 2 3 4 5 6 7 8 9 10 11 12 13 14 15 16 17 18 19 20 21 22 23 24 25 26 27 28 29 30 31 32 33 34 35 36 37 38 39 40 41 42 43 44 45 46 47 48 49 50 54 55 56 57 58 59 60 61 62 63 64 65 66 67 68 69 70 71 72 73 74 75 76 77 78 79 80 81 82 83 84 85 86 87 88 89 90 91 92 93 94 95 96 97 98 99 100 101 102 103 104,
[312, size=4] 	 0.046098888 	 0.98 	  1 2 3 4 5 6 7 8 9 10 11 12 13 14 15 16 17 18 19 20 21 22 23 24 25 26 27 28 29 30 31 32 33 34 35 36 37 38 39 40 41 42 43 44 45 46 47 48 49 54 55 56 57 58 59 60 61 62 63 64 65 66 67 68 69 70 71 72 73 74 75 76 77 78 79 80 81 82 83 84 85 86 87 88 89 90 91 92 93 94 95 96 97 98 99 100 101 102 103 104,
[313, size=1] 	 0.15098971 	 1.0 	  1 2 3 4 5 6 7 8 9 10 11 12 13 14 15 16 17 18 19 20 21 22 23 24 25 26 27 28 29 30 31 32 33 34 35 36 37 38 39 40 41 42 43 44 45 46 47 48 49 50 51 53 54 55 56 57 58 59 60 61 62 63 64 65 66 67 68 69 70 71 72 73 74 75 76 77 78 79 80 81 82 83 84 85 86 87 88 89 90 91 92 93 94 95 96 97 98 99 100 101 102 103 104,
[314, size=3] 	 0.013572753 	 0.35 	  1 2 3 4 5 6 7 8 9 10 11 12 13 14 15 16 17 18 19 20 21 22 23 24 25 26 27 28 29 30 31 32 33 34 35 36 37 38 39 40 41 42 43 44 45 46 47 48 49 53 54 55 56 57 58 59 60 61 62 63 64 65 66 67 68 69 70 71 72 73 74 75 76 77 78 79 80 81 82 83 84 85 86 87 88 89 90 91 92 93 94 95 96 97 98 99 100 101 102 103 104,
[315, size=1] 	 0.20417048 	 1.0 	  1 2 3 4 5 6 7 8 9 10 11 12 13 14 15 16 17 18 19 20 21 22 23 24 25 26 27 28 29 30 31 32 33 34 35 36 37 38 39 40 41 42 43 44 45 46 47 48 49 50 52 53 54 55 56 57 58 59 60 61 62 63 64 65 66 67 68 69 70 71 72 73 74 75 76 77 78 79 80 81 82 83 84 85 86 87 88 89 90 91 92 93 94 95 96 97 98 99 100 101 102 103 104,
[316, size=1] 	 0.26504824 	 1.0 	  1 2 3 4 5 6 7 8 9 10 11 12 13 14 15 16 17 18 19 20 21 22 23 24 25 26 27 28 29 30 31 32 33 34 35 36 37 38 39 40 41 42 43 44 45 46 47 48 49 51 52 53 54 55 56 57 58 59 60 61 62 63 64 65 66 67 68 69 70 71 72 73 74 75 76 77 78 79 80 81 82 83 84 85 86 87 88 89 90 91 92 93 94 95 96 97 98 99 100 101 102 103 104,
[317, size=1] 	 0.2604395 	 1.0 	  1 2 3 4 5 6 7 8 9 10 11 12 13 14 15 16 17 18 19 20 21 22 23 24 26 27 28 29 30 31 32 33 34 35 36 37 38 39 40 41 42 43 44 45 46 47 48 49 50 51 52 53 54 55 56 57 58 59 60 61 62 63 64 65 66 67 68 69 70 71 72 73 74 75 76 77 78 79 80 81 82 83 84 85 86 87 88 89 90 91 92 93 94 95 96 97 98 99 100 101 102 103 104,
[318, size=2] 	 0.001128547 	 0.04 	  1 2 3 4 5 6 7 8 9 10 11 12 13 14 15 16 17 18 19 20 21 22 23 24 27 28 29 30 31 32 33 34 35 36 37 38 39 40 41 42 43 44 45 46 47 48 49 50 51 52 53 54 55 56 57 58 59 60 61 62 63 64 65 66 67 68 69 70 71 72 73 74 75 76 77 78 79 80 81 82 83 84 85 86 87 88 89 90 91 92 93 94 95 96 97 98 99 100 101 102 103 104,
[319, size=4] 	 0.018006437 	 0.09 	  1 2 3 4 5 6 7 8 9 10 11 12 13 14 15 16 17 18 19 20 21 22 23 24 29 30 31 32 33 34 35 36 37 38 39 40 41 42 43 44 45 46 47 48 49 50 51 52 53 54 55 56 57 58 59 60 61 62 63 64 65 66 67 68 69 70 71 72 73 74 75 76 77 78 79 80 81 82 83 84 85 86 87 88 89 90 91 92 93 94 95 96 97 98 99 100 101 102 103 104,
[320, size=1] 	 0.19427155 	 1.0 	  1 2 3 4 5 6 7 8 9 10 11 12 13 14 15 16 17 18 19 20 21 22 23 24 25 27 28 29 30 31 32 33 34 35 36 37 38 39 40 41 42 43 44 45 46 47 48 49 50 51 52 53 54 55 56 57 58 59 60 61 62 63 64 65 66 67 68 69 70 71 72 73 74 75 76 77 78 79 80 81 82 83 84 85 86 87 88 89 90 91 92 93 94 95 96 97 98 99 100 101 102 103 104,
[321, size=2] 	 0.019350281 	 0.73 	  1 2 3 4 5 6 7 8 9 10 11 12 13 14 15 16 17 18 19 20 21 22 23 24 25 28 29 30 31 32 33 34 35 36 37 38 39 40 41 42 43 44 45 46 47 48 49 50 51 52 53 54 55 56 57 58 59 60 61 62 63 64 65 66 67 68 69 70 71 72 73 74 75 76 77 78 79 80 81 82 83 84 85 86 87 88 89 90 91 92 93 94 95 96 97 98 99 100 101 102 103 104,
[322, size=3] 	 0.021147128 	 0.51 	  1 2 3 4 5 6 7 8 9 10 11 12 13 14 15 16 17 18 19 20 21 22 23 24 25 29 30 31 32 33 34 35 36 37 38 39 40 41 42 43 44 45 46 47 48 49 50 51 52 53 54 55 56 57 58 59 60 61 62 63 64 65 66 67 68 69 70 71 72 73 74 75 76 77 78 79 80 81 82 83 84 85 86 87 88 89 90 91 92 93 94 95 96 97 98 99 100 101 102 103 104,
[323, size=1] 	 0.19868459 	 1.0 	  1 2 3 4 5 6 7 8 9 10 11 12 13 14 15 16 17 18 19 20 21 22 23 24 25 26 28 29 30 31 32 33 34 35 36 37 38 39 40 41 42 43 44 45 46 47 48 49 50 51 52 53 54 55 56 57 58 59 60 61 62 63 64 65 66 67 68 69 70 71 72 73 74 75 76 77 78 79 80 81 82 83 84 85 86 87 88 89 90 91 92 93 94 95 96 97 98 99 100 101 102 103 104,
[324, size=1] 	 0.2572426 	 1.0 	  1 2 3 4 5 6 7 8 9 10 11 12 13 14 15 16 17 18 19 20 21 22 23 24 25 26 27 29 30 31 32 33 34 35 36 37 38 39 40 41 42 43 44 45 46 47 48 49 50 51 52 53 54 55 56 57 58 59 60 61 62 63 64 65 66 67 68 69 70 71 72 73 74 75 76 77 78 79 80 81 82 83 84 85 86 87 88 89 90 91 92 93 94 95 96 97 98 99 100 101 102 103 104,
[325, size=1] 	 0.04090155 	 0.99 	  1 2 3 4 5 6 7 8 9 11 12 13 14 15 16 17 18 19 20 21 22 23 24 25 26 27 28 29 30 31 32 33 34 35 36 37 38 39 40 41 42 43 44 45 46 47 48 49 50 51 52 53 54 55 56 57 58 59 60 61 62 63 64 65 66 67 68 69 70 71 72 73 74 75 76 77 78 79 80 81 82 83 84 85 86 87 88 89 90 91 92 93 94 95 96 97 98 99 100 101 102 103 104,
[326, size=2] 	 0.034220565 	 0.99 	  1 2 3 4 5 6 7 8 9 12 13 14 15 16 17 18 19 20 21 22 23 24 25 26 27 28 29 30 31 32 33 34 35 36 37 38 39 40 41 42 43 44 45 46 47 48 49 50 51 52 53 54 55 56 57 58 59 60 61 62 63 64 65 66 67 68 69 70 71 72 73 74 75 76 77 78 79 80 81 82 83 84 85 86 87 88 89 90 91 92 93 94 95 96 97 98 99 100 101 102 103 104,
[327, size=3] 	 0.11174208 	 1.0 	  1 2 3 4 5 6 7 8 9 13 14 15 16 17 18 19 20 21 22 23 24 25 26 27 28 29 30 31 32 33 34 35 36 37 38 39 40 41 42 43 44 45 46 47 48 49 50 51 52 53 54 55 56 57 58 59 60 61 62 63 64 65 66 67 68 69 70 71 72 73 74 75 76 77 78 79 80 81 82 83 84 85 86 87 88 89 90 91 92 93 94 95 96 97 98 99 100 101 102 103 104,
[328, size=1] 	 0.028089786 	 0.99 	  1 2 3 4 5 6 7 8 9 10 12 13 14 15 16 17 18 19 20 21 22 23 24 25 26 27 28 29 30 31 32 33 34 35 36 37 38 39 40 41 42 43 44 45 46 47 48 49 50 51 52 53 54 55 56 57 58 59 60 61 62 63 64 65 66 67 68 69 70 71 72 73 74 75 76 77 78 79 80 81 82 83 84 85 86 87 88 89 90 91 92 93 94 95 96 97 98 99 100 101 102 103 104,
[329, size=2] 	 8.8402565E-4 	 0.7 	  1 2 3 4 5 6 7 8 9 10 13 14 15 16 17 18 19 20 21 22 23 24 25 26 27 28 29 30 31 32 33 34 35 36 37 38 39 40 41 42 43 44 45 46 47 48 49 50 51 52 53 54 55 56 57 58 59 60 61 62 63 64 65 66 67 68 69 70 71 72 73 74 75 76 77 78 79 80 81 82 83 84 85 86 87 88 89 90 91 92 93 94 95 96 97 98 99 100 101 102 103 104,
[330, size=3] 	 0.008377766 	 0.07 	  1 2 3 4 5 6 7 8 10 13 14 15 16 17 18 19 20 21 22 23 24 25 26 27 28 29 30 31 32 33 34 35 36 37 38 39 40 41 42 43 44 45 46 47 48 49 50 51 52 53 54 55 56 57 58 59 60 61 62 63 64 65 66 67 68 69 70 71 72 73 74 75 76 77 78 79 80 81 82 83 84 85 86 87 88 89 90 91 92 93 94 95 96 97 98 99 100 101 102 103 104,
[331, size=1] 	 0.056128085 	 1.0 	  1 2 3 4 5 6 7 8 9 10 11 13 14 15 16 17 18 19 20 21 22 23 24 25 26 27 28 29 30 31 32 33 34 35 36 37 38 39 40 41 42 43 44 45 46 47 48 49 50 51 52 53 54 55 56 57 58 59 60 61 62 63 64 65 66 67 68 69 70 71 72 73 74 75 76 77 78 79 80 81 82 83 84 85 86 87 88 89 90 91 92 93 94 95 96 97 98 99 100 101 102 103 104,
[332, size=9] 	 1.7614363E-4 	 0.01 	  1 10 11 13 14 15 16 17 18 19 20 21 22 23 24 25 26 27 28 29 30 31 32 33 34 35 36 37 38 39 40 41 42 43 44 45 46 47 48 49 50 51 52 53 54 55 56 57 58 59 60 61 62 63 64 65 66 67 68 69 70 71 72 73 74 75 76 77 78 79 80 81 82 83 84 85 86 87 88 89 90 91 92 93 94 95 96 97 98 99 100 101 102 103 104,
[333, size=1] 	 0.12703337 	 1.0 	  1 2 3 4 5 6 7 8 10 11 12 13 14 15 16 17 18 19 20 21 22 23 24 25 26 27 28 29 30 31 32 33 34 35 36 37 38 39 40 41 42 43 44 45 46 47 48 49 50 51 52 53 54 55 56 57 58 59 60 61 62 63 64 65 66 67 68 69 70 71 72 73 74 75 76 77 78 79 80 81 82 83 84 85 86 87 88 89 90 91 92 93 94 95 96 97 98 99 100 101 102 103 104,
[334, size=3] 	 0.0166778 	 0.21 	  1 2 3 4 5 6 10 11 12 13 14 15 16 17 18 19 20 21 22 23 24 25 26 27 28 29 30 31 32 33 34 35 36 37 38 39 40 41 42 43 44 45 46 47 48 49 50 51 52 53 54 55 56 57 58 59 60 61 62 63 64 65 66 67 68 69 70 71 72 73 74 75 76 77 78 79 80 81 82 83 84 85 86 87 88 89 90 91 92 93 94 95 96 97 98 99 100 101 102 103 104,
[335, size=6] 	 0.010433405 	 0.36 	  1 2 3 10 11 12 13 14 15 16 17 18 19 20 21 22 23 24 25 26 27 28 29 30 31 32 33 34 35 36 37 38 39 40 41 42 43 44 45 46 47 48 49 50 51 52 53 54 55 56 57 58 59 60 61 62 63 64 65 66 67 68 69 70 71 72 73 74 75 76 77 78 79 80 81 82 83 84 85 86 87 88 89 90 91 92 93 94 95 96 97 98 99 100 101 102 103 104,
[336, size=1] 	 0.08716199 	 1.0 	  1 2 3 4 5 6 8 9 10 11 12 13 14 15 16 17 18 19 20 21 22 23 24 25 26 27 28 29 30 31 32 33 34 35 36 37 38 39 40 41 42 43 44 45 46 47 48 49 50 51 52 53 54 55 56 57 58 59 60 61 62 63 64 65 66 67 68 69 70 71 72 73 74 75 76 77 78 79 80 81 82 83 84 85 86 87 88 89 90 91 92 93 94 95 96 97 98 99 100 101 102 103 104,
[337, size=2] 	 0.009052821 	 0.83 	  1 2 3 4 5 6 9 10 11 12 13 14 15 16 17 18 19 20 21 22 23 24 25 26 27 28 29 30 31 32 33 34 35 36 37 38 39 40 41 42 43 44 45 46 47 48 49 50 51 52 53 54 55 56 57 58 59 60 61 62 63 64 65 66 67 68 69 70 71 72 73 74 75 76 77 78 79 80 81 82 83 84 85 86 87 88 89 90 91 92 93 94 95 96 97 98 99 100 101 102 103 104,
[338, size=4] 	 0.014393661 	 0.39 	  1 2 3 5 9 10 11 12 13 14 15 16 17 18 19 20 21 22 23 24 25 26 27 28 29 30 31 32 33 34 35 36 37 38 39 40 41 42 43 44 45 46 47 48 49 50 51 52 53 54 55 56 57 58 59 60 61 62 63 64 65 66 67 68 69 70 71 72 73 74 75 76 77 78 79 80 81 82 83 84 85 86 87 88 89 90 91 92 93 94 95 96 97 98 99 100 101 102 103 104,
[339, size=5] 	 0.014902467 	 0.72 	  1 2 3 9 10 11 12 13 14 15 16 17 18 19 20 21 22 23 24 25 26 27 28 29 30 31 32 33 34 35 36 37 38 39 40 41 42 43 44 45 46 47 48 49 50 51 52 53 54 55 56 57 58 59 60 61 62 63 64 65 66 67 68 69 70 71 72 73 74 75 76 77 78 79 80 81 82 83 84 85 86 87 88 89 90 91 92 93 94 95 96 97 98 99 100 101 102 103 104,
[340, size=6] 	 0.005125351 	 0.34 	  1 2 9 10 11 12 13 14 15 16 17 18 19 20 21 22 23 24 25 26 27 28 29 30 31 32 33 34 35 36 37 38 39 40 41 42 43 44 45 46 47 48 49 50 51 52 53 54 55 56 57 58 59 60 61 62 63 64 65 66 67 68 69 70 71 72 73 74 75 76 77 78 79 80 81 82 83 84 85 86 87 88 89 90 91 92 93 94 95 96 97 98 99 100 101 102 103 104,
[341, size=7] 	 0.006437918 	 0.2 	  1 9 10 11 12 13 14 15 16 17 18 19 20 21 22 23 24 25 26 27 28 29 30 31 32 33 34 35 36 37 38 39 40 41 42 43 44 45 46 47 48 49 50 51 52 53 54 55 56 57 58 59 60 61 62 63 64 65 66 67 68 69 70 71 72 73 74 75 76 77 78 79 80 81 82 83 84 85 86 87 88 89 90 91 92 93 94 95 96 97 98 99 100 101 102 103 104,
[342, size=1] 	 0.089902505 	 1.0 	  1 2 3 4 5 6 7 9 10 11 12 13 14 15 16 17 18 19 20 21 22 23 24 25 26 27 28 29 30 31 32 33 34 35 36 37 38 39 40 41 42 43 44 45 46 47 48 49 50 51 52 53 54 55 56 57 58 59 60 61 62 63 64 65 66 67 68 69 70 71 72 73 74 75 76 77 78 79 80 81 82 83 84 85 86 87 88 89 90 91 92 93 94 95 96 97 98 99 100 101 102 103 104,
[343, size=5] 	 0.0027163166 	 0.04 	  1 2 7 9 10 11 12 13 14 15 16 17 18 19 20 21 22 23 24 25 26 27 28 29 30 31 32 33 34 35 36 37 38 39 40 41 42 43 44 45 46 47 48 49 50 51 52 53 54 55 56 57 58 59 60 61 62 63 64 65 66 67 68 69 70 71 72 73 74 75 76 77 78 79 80 81 82 83 84 85 86 87 88 89 90 91 92 93 94 95 96 97 98 99 100 101 102 103 104,
[344, size=1] 	 0.11154676 	 1.0 	  1 2 3 4 5 7 8 9 10 11 12 13 14 15 16 17 18 19 20 21 22 23 24 25 26 27 28 29 30 31 32 33 34 35 36 37 38 39 40 41 42 43 44 45 46 47 48 49 50 51 52 53 54 55 56 57 58 59 60 61 62 63 64 65 66 67 68 69 70 71 72 73 74 75 76 77 78 79 80 81 82 83 84 85 86 87 88 89 90 91 92 93 94 95 96 97 98 99 100 101 102 103 104,
[345, size=5] 	 0.00578008 	 0.07 	  1 7 8 9 10 11 12 13 14 15 16 17 18 19 20 21 22 23 24 25 26 27 28 29 30 31 32 33 34 35 36 37 38 39 40 41 42 43 44 45 46 47 48 49 50 51 52 53 54 55 56 57 58 59 60 61 62 63 64 65 66 67 68 69 70 71 72 73 74 75 76 77 78 79 80 81 82 83 84 85 86 87 88 89 90 91 92 93 94 95 96 97 98 99 100 101 102 103 104,
[346, size=1] 	 0.090882175 	 1.0 	  1 2 3 5 6 7 8 9 10 11 12 13 14 15 16 17 18 19 20 21 22 23 24 25 26 27 28 29 30 31 32 33 34 35 36 37 38 39 40 41 42 43 44 45 46 47 48 49 50 51 52 53 54 55 56 57 58 59 60 61 62 63 64 65 66 67 68 69 70 71 72 73 74 75 76 77 78 79 80 81 82 83 84 85 86 87 88 89 90 91 92 93 94 95 96 97 98 99 100 101 102 103 104,
[347, size=2] 	 0.008369146 	 0.33 	  1 2 3 6 7 8 9 10 11 12 13 14 15 16 17 18 19 20 21 22 23 24 25 26 27 28 29 30 31 32 33 34 35 36 37 38 39 40 41 42 43 44 45 46 47 48 49 50 51 52 53 54 55 56 57 58 59 60 61 62 63 64 65 66 67 68 69 70 71 72 73 74 75 76 77 78 79 80 81 82 83 84 85 86 87 88 89 90 91 92 93 94 95 96 97 98 99 100 101 102 103 104,
[348, size=1] 	 0.10657491 	 1.0 	  1 2 3 4 6 7 8 9 10 11 12 13 14 15 16 17 18 19 20 21 22 23 24 25 26 27 28 29 30 31 32 33 34 35 36 37 38 39 40 41 42 43 44 45 46 47 48 49 50 51 52 53 54 55 56 57 58 59 60 61 62 63 64 65 66 67 68 69 70 71 72 73 74 75 76 77 78 79 80 81 82 83 84 85 86 87 88 89 90 91 92 93 94 95 96 97 98 99 100 101 102 103 104,
[349, size=1] 	 0.13535452 	 1.0 	  1 2 4 5 6 7 8 9 10 11 12 13 14 15 16 17 18 19 20 21 22 23 24 25 26 27 28 29 30 31 32 33 34 35 36 37 38 39 40 41 42 43 44 45 46 47 48 49 50 51 52 53 54 55 56 57 58 59 60 61 62 63 64 65 66 67 68 69 70 71 72 73 74 75 76 77 78 79 80 81 82 83 84 85 86 87 88 89 90 91 92 93 94 95 96 97 98 99 100 101 102 103 104,
[350, size=1] 	 0.021845698 	 0.95 	  1 3 4 5 6 7 8 9 10 11 12 13 14 15 16 17 18 19 20 21 22 23 24 25 26 27 28 29 30 31 32 33 34 35 36 37 38 39 40 41 42 43 44 45 46 47 48 49 50 51 52 53 54 55 56 57 58 59 60 61 62 63 64 65 66 67 68 69 70 71 72 73 74 75 76 77 78 79 80 81 82 83 84 85 86 87 88 89 90 91 92 93 94 95 96 97 98 99 100 101 102 103 104,
;
END; [Splits]

BEGIN st_Graph;
DIMENSIONS ntax=104 nvertices=1599 nedges=2846;
DRAW to_scale;
TRANSLATE
2 1,
3 13,
4 14,
5 15,
6 16,
7 18,
8 17,
9 19,
10 20,
11 21,
12 22,
13 23,
14 24,
15 54,
16 55,
17 56,
18 57,
19 58,
20 33,
21 32,
22 31,
23 30,
24 29,
25 36,
26 35,
27 34,
28 104,
29 103,
30 102,
31 101,
32 100,
33 99,
34 98,
35 97,
36 96,
37 95,
38 94,
39 93,
40 92,
41 91,
42 90,
43 89,
44 88,
45 87,
46 85,
47 86,
48 62,
49 61,
50 60,
51 77,
52 76,
53 75,
54 73,
55 74,
56 71,
57 72,
58 69,
59 70,
60 68,
61 67,
62 66,
63 65,
64 64,
65 63,
66 79,
67 78,
68 80,
69 81,
70 82,
71 83,
72 84,
73 59,
74 46,
75 37,
76 38,
77 39,
78 40,
79 41,
80 42,
81 43,
82 44,
83 45,
84 49,
85 48,
86 47,
87 53,
88 52,
89 51,
90 50,
91 25,
92 26,
93 27,
94 28,
95 10,
96 11,
97 12,
98 9,
99 7,
100 8,
101 6,
102 4,
103 5,
104 3,
105 2,
;
VERTICES
1 -0.033257052 0.0,
2 0.0 0.0,
3 -0.0031439143 0.024620237,
4 -0.013442064 0.04315205,
5 -0.023903862 0.101352826,
6 -0.029459065 0.13368896,
7 -0.03941279 0.15767509,
8 -0.04224324 0.1724901,
9 -0.069795154 0.17984466,
10 -0.05202843 0.20616178,
11 -0.061434787 0.22259228,
12 -0.105580226 0.21730807,
13 -0.10130738 0.2493984,
14 -0.12688112 0.25441614,
15 -0.14609484 0.2752748,
16 -0.14860977 0.29419184,
17 -0.16528411 0.29775235,
18 -0.17036207 0.31508112,
19 -0.19760703 0.31599236,
20 -0.22388698 0.35560983,
21 -0.23202325 0.36922827,
22 -0.2562031 0.3573974,
23 -0.2619656 0.37512374,
24 -0.28212404 0.3832855,
25 -0.3057954 0.4103228,
26 -0.32866114 0.40979612,
27 -0.3514093 0.38242552,
28 -0.4092663 0.40111637,
29 -0.4316469 0.39562926,
30 -0.44424933 0.39582145,
31 -0.46071252 0.3979723,
32 -0.47961357 0.39824829,
33 -0.488899 0.399785,
34 -0.5027963 0.39266035,
35 -0.543701 0.4037879,
36 -0.5519647 0.38338697,
37 -0.5671324 0.3835159,
38 -0.5887213 0.3705732,
39 -0.59196573 0.3465799,
40 -0.6019886 0.3358987,
41 -0.6372648 0.34805965,
42 -0.63257086 0.29403248,
43 -0.64858943 0.28365254,
44 -0.64979106 0.26026848,
45 -0.68593764 0.25335777,
46 -0.6736429 0.19563876,
47 -0.6559128 0.1629127,
48 -0.7541554 0.15542132,
49 -0.7402978 0.13600558,
50 -0.75392294 0.13018024,
51 -0.7284065 0.08019242,
52 -0.74949217 0.058272988,
53 -0.7550521 0.046266194,
54 -0.7595076 -0.007479546,
55 -0.75676155 -0.011484219,
56 -0.75273764 -0.025178785,
57 -0.7428727 -0.025672846,
58 -0.7404917 -0.030938186,
59 -0.73323673 -0.034788687,
60 -0.7526439 -0.05541686,
61 -0.74266255 -0.08779783,
62 -0.72112113 -0.10464219,
63 -0.7230752 -0.11631443,
64 -0.7122415 -0.13024838,
65 -0.68633425 -0.13187474,
66 -0.6770642 -0.16420369,
67 -0.7050931 -0.21580978,
68 -0.6332411 -0.1909831,
69 -0.6270501 -0.22098994,
70 -0.62450176 -0.23036611,
71 -0.6315391 -0.30387688,
72 -0.6089582 -0.2996331,
73 -0.56132954 -0.2726684,
74 -0.5051523 -0.30501598,
75 -0.4631257 -0.2832152,
76 -0.4477512 -0.29151183,
77 -0.42041588 -0.2839709,
78 -0.39571014 -0.2759496,
79 -0.3763207 -0.29519397,
80 -0.36521554 -0.31627733,
81 -0.3445166 -0.28796723,
82 -0.32732156 -0.29742593,
83 -0.316683 -0.2789942,
84 -0.2886967 -0.27093247,
85 -0.26713338 -0.2888959,
86 -0.24637564 -0.288824,
87 -0.22043632 -0.2651498,
88 -0.21545829 -0.24929774,
89 -0.19171053 -0.2617898,
90 -0.16492169 -0.25867546,
91 -0.1805841 -0.18282261,
92 -0.17038658 -0.14472306,
93 -0.14615205 -0.14254451,
94 -0.10548367 -0.15120585,
95 -0.038045533 -0.09938831,
96 -0.038852002 -0.09503518,
97 -0.036413714 -0.08909869,
98 -0.025824897 -0.06834484,
99 -0.018608209 -0.05625791,
100 -0.011393524 -0.05301544,
101 -0.0068446035 -0.045053817,
102 -0.003933578 -0.03695079,
103 7.069155E-4 -0.029867422,
104 -5.191945E-4 -0.017310986,
105 6.5320334E-4 -0.003953997,
106 -0.15456572 0.0036655616,
107 -0.15622465 0.0038163108,
108 -0.16920765 0.0053927326,
109 -0.17066406 0.005348725,
110 -0.15768105 0.0037723028,
111 -0.15602213 0.0036215538,
112 -0.1829805 0.008349243,
113 -0.1844369 0.008305235,
114 -0.18789768 0.009561221,
115 -0.18935408 0.009517213,
116 -0.18540564 0.010982313,
117 -0.19917849 0.013938823,
118 -0.20409568 0.015150801,
119 -0.20555207 0.0151067935,
120 -0.20445688 0.015251494,
121 -0.20591328 0.015207486,
122 -0.1897153 0.009617906,
123 -0.21266042 0.01780782,
124 -0.21411681 0.017763812,
125 -0.3061047 0.043857362,
126 -0.30756107 0.043813355,
127 -0.32006127 0.046894375,
128 -0.32426855 0.04806724,
129 -0.32547554 0.048326336,
130 -0.3212683 0.047153473,
131 -0.3350754 0.051434796,
132 -0.33628243 0.051693894,
133 -0.34075293 0.05339399,
134 -0.34195995 0.053653087,
135 -0.34201214 0.0536296,
136 -0.33633462 0.051670406,
137 -0.32552773 0.048302848,
138 -0.32132047 0.047129985,
139 -0.32011345 0.046870887,
140 -0.30761328 0.043789867,
141 -0.21416901 0.017740324,
142 -0.20596546 0.015183998,
143 -0.18976748 0.009594418,
144 -0.18940628 0.009493724,
145 -0.18448909 0.008281747,
146 -0.17071624 0.005325237,
147 -0.15773323 0.0037488148,
148 -0.15607432 0.0035980658,
149 -0.3442525 0.053861417,
150 -0.34430468 0.05383793,
151 -0.33862716 0.051878735,
152 -0.32782027 0.048511177,
153 -0.32361302 0.047338314,
154 -0.34596738 0.053965148,
155 -0.34601957 0.05394166,
156 -0.34034204 0.051982466,
157 -0.32953516 0.048614908,
158 -0.3253279 0.047442045,
159 -0.3465621 0.05403736,
160 -0.34661427 0.05401387,
161 -0.34093675 0.052054677,
162 -0.34845218 0.054209117,
163 -0.3485044 0.05418563,
164 -0.34282684 0.052226435,
165 -0.35784265 0.055349324,
166 -0.35789484 0.055325836,
167 -0.35821676 0.055306364,
168 -0.359007 0.055282485,
169 -0.36486948 0.055282485,
170 -0.368305 0.05624021,
171 -0.37209246 0.057173733,
172 -0.36946923 0.056851238,
173 -0.37325668 0.057784766,
174 -0.37624726 0.055135336,
175 -0.37508303 0.054524306,
176 -0.37129557 0.053590782,
177 -0.36786005 0.05263306,
178 -0.37406564 0.057809208,
179 -0.3770562 0.05515978,
180 -0.37589198 0.05454875,
181 -0.3768036 0.057726476,
182 -0.3797942 0.05507705,
183 -0.37862998 0.054466017,
184 -0.37782103 0.05444157,
185 -0.3778325 0.057726476,
186 -0.3808231 0.05507705,
187 -0.37965888 0.054466017,
188 -0.37585023 0.057971377,
189 -0.3785882 0.057888646,
190 -0.3796171 0.057888646,
191 -0.38260767 0.055239215,
192 -0.38243255 0.058058947,
193 -0.38542312 0.05540952,
194 -0.38464987 0.057857454,
195 -0.38764048 0.055208027,
196 -0.38482502 0.055037726,
197 -0.38304043 0.054875556,
198 -0.3818762 0.054264523,
199 -0.37788352 0.058673028,
200 -0.3806215 0.058590297,
201 -0.3816504 0.058590297,
202 -0.38446584 0.0587606,
203 -0.3866832 0.058559105,
204 -0.38967377 0.05590968,
205 -0.3949397 0.053912584,
206 -0.39290637 0.053210933,
207 -0.3900909 0.053040627,
208 -0.38830632 0.05287846,
209 -0.38714212 0.05226743,
210 -0.39703274 0.052970577,
211 -0.3949994 0.052268926,
212 -0.39218396 0.052098624,
213 -0.3903994 0.051936455,
214 -0.38923517 0.05132542,
215 -0.38396925 0.053322516,
216 -0.38175192 0.05352401,
217 -0.38072303 0.05352401,
218 -0.37991408 0.05349957,
219 -0.38948357 0.059160244,
220 -0.39247414 0.056510817,
221 -0.39774007 0.054513723,
222 -0.3998331 0.053571716,
223 -0.418635 0.045783713,
224 -0.41583464 0.04518258,
225 -0.4138013 0.044480927,
226 -0.41098586 0.044310622,
227 -0.4092013 0.044148456,
228 -0.40803707 0.043537423,
229 -0.43341064 0.03802887,
230 -0.43061024 0.03742773,
231 -0.42857695 0.03672608,
232 -0.4257615 0.036555775,
233 -0.4239769 0.03639361,
234 -0.42281267 0.035782576,
235 -0.39956248 0.05543199,
236 -0.4048284 0.053434897,
237 -0.40692145 0.05249289,
238 -0.42572334 0.04470489,
239 -0.44049898 0.036950044,
240 -0.43769857 0.03634891,
241 -0.43566528 0.035647254,
242 -0.41149566 0.052213077,
243 -0.4135887 0.05127107,
244 -0.4323906 0.04348307,
245 -0.44716623 0.035728224,
246 -0.44436583 0.035127085,
247 -0.44233254 0.034425434,
248 -0.45535785 0.03233514,
249 -0.45255747 0.031734005,
250 -0.45052415 0.031032352,
251 -0.4438569 0.032254174,
252 -0.43676856 0.033332996,
253 -0.37357146 0.048391625,
254 -0.369784 0.0474581,
255 -0.36634848 0.046500377,
256 -0.3633579 0.049149804,
257 -0.35749543 0.049149804,
258 -0.35670522 0.049173683,
259 -0.35638326 0.049193155,
260 -0.34699282 0.048052948,
261 -0.3413153 0.046093754,
262 -0.33942518 0.045921996,
263 -0.33883047 0.045849785,
264 -0.32802358 0.042482227,
265 -0.38454193 0.07779404,
266 -0.3853509 0.07781848,
267 -0.38713548 0.077980645,
268 -0.3891688 0.078682296,
269 -0.39190677 0.078599565,
270 -0.39293566 0.078599565,
271 -0.39575112 0.07876987,
272 -0.39796844 0.07856838,
273 -0.40076885 0.07916951,
274 -0.40054515 0.0554023,
275 -0.40581107 0.053405203,
276 -0.41247833 0.052183382,
277 -0.41457137 0.051241376,
278 -0.43337327 0.043453377,
279 -0.4481489 0.03569853,
280 -0.45634052 0.032305446,
281 -0.37829724 0.042876374,
282 -0.3762042 0.04381838,
283 -0.37346622 0.043901116,
284 -0.37195465 0.037768435,
285 -0.3681672 0.03683491,
286 -0.36473167 0.035877187,
287 -0.36174107 0.038526613,
288 -0.3558786 0.038526613,
289 -0.35508838 0.038550492,
290 -0.39107126 0.09023462,
291 -0.3918802 0.09025907,
292 -0.3936648 0.09042124,
293 -0.39569813 0.09112289,
294 -0.3984361 0.09104016,
295 -0.399465 0.09104016,
296 -0.40228045 0.091210455,
297 -0.40449777 0.09100897,
298 -0.40729818 0.091610104,
299 -0.45907706 0.031452708,
300 -0.4580944 0.031482402,
301 -0.455294 0.030881263,
302 -0.4532607 0.030179612,
303 -0.39264262 0.09346187,
304 -0.39345157 0.09348632,
305 -0.39523616 0.093648486,
306 -0.39726946 0.09435014,
307 -0.40000746 0.0942674,
308 -0.40103635 0.0942674,
309 -0.4038518 0.0944377,
310 -0.40606913 0.09423621,
311 -0.4088695 0.09483735,
312 -0.4285993 0.036480024,
313 -0.42578384 0.036309723,
314 -0.42399928 0.036147553,
315 -0.42283505 0.03553652,
316 -0.40805942 0.043291368,
317 -0.38925752 0.051079366,
318 -0.3839916 0.053076465,
319 -0.38177428 0.053277954,
320 -0.38074538 0.053277954,
321 -0.37993643 0.053253513,
322 -0.3783196 0.042630322,
323 -0.37622654 0.043572325,
324 -0.37348858 0.04365506,
325 -0.371977 0.03752238,
326 -0.36818954 0.036588855,
327 -0.36475402 0.03563113,
328 -0.3673678 0.03420757,
329 -0.36393228 0.03324985,
330 -0.36390993 0.033495903,
331 -0.36091936 0.036145333,
332 -0.35505688 0.036145333,
333 -0.35426664 0.03616921,
334 -0.35588348 0.0467924,
335 -0.35556155 0.046811875,
336 -0.34617108 0.045671664,
337 -0.34049356 0.043712474,
338 -0.33860344 0.043540716,
339 -0.33800873 0.043468505,
340 -0.32720187 0.040100947,
341 -0.4014087 0.055454534,
342 -0.40667462 0.05345744,
343 -0.41334188 0.05223562,
344 -0.41543493 0.05129361,
345 -0.43423682 0.043505613,
346 -0.44901246 0.035750765,
347 -0.45720407 0.03235768,
348 -0.4599406 0.031504944,
349 -0.4662395 0.029952405,
350 -0.46537596 0.029900169,
351 -0.4643933 0.029929863,
352 -0.4615929 0.029328726,
353 -0.4595596 0.028627073,
354 -0.42286876 0.034978885,
355 -0.40809315 0.042733733,
356 -0.38929126 0.05052173,
357 -0.38402534 0.05251883,
358 -0.381808 0.052720323,
359 -0.38077912 0.052720323,
360 -0.37997016 0.052695878,
361 -0.37835333 0.042072687,
362 -0.37626028 0.043014694,
363 -0.3735223 0.043097425,
364 -0.37201074 0.036964744,
365 -0.36822328 0.03603122,
366 -0.36740154 0.03364994,
367 -0.36396602 0.032692216,
368 -0.37818155 0.039232712,
369 -0.3760885 0.04017472,
370 -0.37335053 0.04025745,
371 -0.37183896 0.034124773,
372 -0.3680515 0.03319125,
373 -0.36722976 0.030809965,
374 -0.36379424 0.029852241,
375 -0.3637605 0.030409876,
376 -0.36373815 0.030655932,
377 -0.36074758 0.03330536,
378 -0.30551586 0.04423807,
379 -0.30697227 0.04419406,
380 -0.31947243 0.04727508,
381 -0.32367972 0.048447944,
382 -0.33448657 0.051815502,
383 -0.34016412 0.053774696,
384 -0.34137112 0.054033794,
385 -0.34366366 0.054242123,
386 -0.34537855 0.054345854,
387 -0.34597325 0.05441806,
388 -0.34786338 0.05458982,
389 -0.35725382 0.05573003,
390 -0.405133 0.12361637,
391 -0.40594196 0.123640805,
392 -0.40772656 0.123802975,
393 -0.40975988 0.124504626,
394 -0.41249785 0.124421895,
395 -0.41352674 0.124421895,
396 -0.4163422 0.1245922,
397 -0.41855952 0.12439071,
398 -0.42135993 0.12499184,
399 -0.47458103 0.026497232,
400 -0.47371748 0.026444998,
401 -0.4727348 0.02647469,
402 -0.46993443 0.025873553,
403 -0.4679011 0.025171902,
404 -0.4616022 0.026724441,
405 -0.37165526 0.032103214,
406 -0.3678678 0.031169688,
407 -0.36704606 0.028788406,
408 -0.36361054 0.027830683,
409 -0.3635768 0.028388318,
410 -0.36355445 0.028634371,
411 -0.36056387 0.0312838,
412 -0.33170557 0.061606273,
413 -0.3339981 0.061814602,
414 -0.335713 0.061918333,
415 -0.3363077 0.061990544,
416 -0.3381978 0.062162302,
417 -0.34758827 0.06330251,
418 -0.3481771 0.06292181,
419 -0.3482293 0.062898315,
420 -0.3485512 0.06287885,
421 -0.34934142 0.06285497,
422 -0.3552039 0.06285497,
423 -0.46939263 0.029374573,
424 -0.47773415 0.025919402,
425 -0.47687063 0.025867166,
426 -0.3652621 0.02155059,
427 -0.36182657 0.020592866,
428 -0.36179283 0.021150501,
429 -0.36177048 0.021396557,
430 -0.3587799 0.024045983,
431 -0.3589636 0.026067542,
432 -0.3591354 0.028907517,
433 -0.3532729 0.028907517,
434 -0.18351683 0.011764687,
435 -0.19728968 0.014721196,
436 -0.20220685 0.015933175,
437 -0.20256805 0.016033867,
438 -0.2107716 0.018590193,
439 -0.30421588 0.044639736,
440 -0.30362704 0.045020442,
441 -0.30508345 0.044976432,
442 -0.31758362 0.04805745,
443 -0.3217909 0.049230315,
444 -0.33259776 0.052597877,
445 -0.33827528 0.054557066,
446 -0.3394823 0.054816164,
447 -0.32981673 0.062388647,
448 -0.3321093 0.06259698,
449 -0.33382416 0.062700704,
450 -0.3344189 0.062772915,
451 -0.336309 0.06294467,
452 -0.34569946 0.06408488,
453 -0.4070994 0.12931472,
454 -0.40790835 0.12933916,
455 -0.40969294 0.12950133,
456 -0.41172624 0.13020298,
457 -0.41446424 0.13012025,
458 -0.41549313 0.13012025,
459 -0.4183086 0.13029055,
460 -0.4205259 0.13008906,
461 -0.42332628 0.1306902,
462 -0.49639484 0.019480001,
463 -0.4955313 0.019427765,
464 -0.49237818 0.020005597,
465 -0.49139547 0.020035291,
466 -0.4885951 0.019434152,
467 -0.48656178 0.018732501,
468 -0.4968369 0.019111596,
469 -0.49597335 0.019059362,
470 -0.4928202 0.019637194,
471 -0.49183753 0.019666886,
472 -0.48903716 0.019065749,
473 -0.48700383 0.018364098,
474 -0.46834317 0.024803499,
475 -0.46204427 0.026356036,
476 -0.45370275 0.029811209,
477 -0.4509662 0.030663949,
478 -0.44429895 0.03188577,
479 -0.43721062 0.03296459,
480 -0.429019 0.036357675,
481 -0.42904136 0.03611162,
482 -0.37143275 0.02474032,
483 -0.3676453 0.023806794,
484 -0.36682358 0.021425512,
485 -0.36503962 0.014187695,
486 -0.3616041 0.013229973,
487 -0.30006686 0.046888974,
488 -0.30152324 0.046844967,
489 -0.31402344 0.049925987,
490 -0.3182307 0.05109885,
491 -0.32903758 0.054466408,
492 -0.3347151 0.0564256,
493 -0.3359221 0.0566847,
494 -0.32625654 0.06425718,
495 -0.32854912 0.06446551,
496 -0.33026397 0.06456924,
497 -0.33085868 0.06464145,
498 -0.3327488 0.06481321,
499 -0.34213924 0.06595342,
500 -0.3440281 0.06517104,
501 -0.34392565 0.065366164,
502 -0.34748587 0.06349763,
503 -0.34807467 0.06311693,
504 -0.3481269 0.06309344,
505 -0.3484488 0.06307396,
506 -0.34923902 0.06305009,
507 -0.3551015 0.06305009,
508 -0.36476707 0.055477608,
509 -0.36820257 0.056435328,
510 -0.3693668 0.05704636,
511 -0.37315425 0.057979885,
512 -0.3463357 0.0665303,
513 -0.34692454 0.06614959,
514 -0.34697673 0.06612611,
515 -0.34729868 0.06610663,
516 -0.3480889 0.06608275,
517 -0.35395136 0.06608275,
518 -0.3636169 0.058510274,
519 -0.36705244 0.059467997,
520 -0.36821666 0.06007903,
521 -0.37200412 0.061012555,
522 -0.37210652 0.06081743,
523 -0.41344938 0.13240238,
524 -0.41618735 0.13231964,
525 -0.41721624 0.13231964,
526 -0.4200317 0.13248995,
527 -0.42224902 0.13228846,
528 -0.42504942 0.1328896,
529 -0.42308304 0.12719125,
530 -0.41059265 0.09703675,
531 -0.4090213 0.0938095,
532 -0.47056365 0.02915998,
533 -0.47890517 0.025704807,
534 -0.49756584 0.019265408,
535 -0.4980079 0.018897003,
536 -0.49714434 0.018844768,
537 -0.4990481 0.017158164,
538 -0.49787712 0.017372757,
539 -0.494724 0.017950587,
540 -0.49374133 0.017980281,
541 -0.49094093 0.017379144,
542 -0.48890764 0.016677493,
543 -0.47024694 0.023116892,
544 -0.46394804 0.024669431,
545 -0.45560652 0.028124604,
546 -0.45286998 0.028977342,
547 -0.44620273 0.030199165,
548 -0.4391144 0.031277988,
549 -0.43092278 0.034671072,
550 -0.43094513 0.034425016,
551 -0.37881863 0.028700711,
552 -0.37672555 0.029642716,
553 -0.3739876 0.02972545,
554 -0.372476 0.02359277,
555 -0.3722923 0.021571212,
556 -0.37206984 0.014208317,
557 -0.36828238 0.013274792,
558 -0.36746064 0.010893509,
559 -0.36567667 0.0036556937,
560 -0.36224115 0.0026979707,
561 -0.34652758 0.06546574,
562 -0.34537745 0.06849841,
563 -0.34596628 0.0681177,
564 -0.34601846 0.06809422,
565 -0.3463404 0.06807474,
566 -0.3471306 0.06805086,
567 -0.3529931 0.06805086,
568 -0.36265865 0.06047838,
569 -0.36609417 0.061436106,
570 -0.3672584 0.06204714,
571 -0.37104586 0.06298067,
572 -0.34526998 0.0688098,
573 -0.3458588 0.0684291,
574 -0.345911 0.06840561,
575 -0.34623295 0.06838614,
576 -0.34702316 0.06836226,
577 -0.35288563 0.06836226,
578 -0.36255118 0.06078978,
579 -0.3659867 0.0617475,
580 -0.36715093 0.062358532,
581 -0.3709384 0.06329206,
582 -0.37189668 0.06132395,
583 -0.37199908 0.061128825,
584 -0.5126641 0.015056455,
585 -0.5131061 0.01468805,
586 -0.5122426 0.014635815,
587 -0.5141464 0.012949211,
588 -0.5129754 0.013163805,
589 -0.2835212 0.054335564,
590 -0.2849776 0.054291554,
591 -0.29747778 0.057372574,
592 -0.30168507 0.058545437,
593 -0.31249192 0.061913,
594 -0.31816947 0.06387219,
595 -0.31937647 0.06413129,
596 -0.30971092 0.07170377,
597 -0.31200346 0.071912095,
598 -0.31371835 0.07201583,
599 -0.31431305 0.07208804,
600 -0.31620315 0.0722598,
601 -0.32559362 0.073400006,
602 -0.40826726 0.13405289,
603 -0.4090762 0.13407733,
604 -0.4108608 0.1342395,
605 -0.4128941 0.13494115,
606 -0.4146172 0.13714054,
607 -0.4173552 0.13705781,
608 -0.4183841 0.13705781,
609 -0.42119956 0.13722812,
610 -0.4131209 0.14962879,
611 -0.41392985 0.14965324,
612 -0.41571444 0.1498154,
613 -0.41774774 0.15051705,
614 -0.41947088 0.15271646,
615 -0.42220885 0.15263373,
616 -0.42323774 0.15263373,
617 -0.4260532 0.15280402,
618 -0.42488533 0.14806585,
619 -0.4289124 0.1560314,
620 -0.42774457 0.15129323,
621 -0.4228909 0.13571733,
622 -0.42510822 0.13551584,
623 -0.42790863 0.13611697,
624 -0.42594224 0.13041863,
625 -0.41345185 0.100264125,
626 -0.4118805 0.09703688,
627 -0.51429075 0.014655519,
628 -0.5147328 0.014287115,
629 -0.5138692 0.01423488,
630 -0.51577306 0.012548275,
631 -0.37214026 0.013044235,
632 -0.36835277 0.01211071,
633 -0.36753106 0.009729428,
634 -0.3657471 0.0024916127,
635 -0.36231157 0.0015338897,
636 -0.18432091 0.008229344,
637 -0.17054807 0.0052728336,
638 -0.15756507 0.0036964116,
639 -0.15590614 0.0035456624,
640 -0.15585396 0.0035691503,
641 -0.15439756 0.0036131584,
642 -0.033088885 -5.2403266E-5,
643 -0.3439983 0.0718799,
644 -0.34458715 0.07149919,
645 -0.34463933 0.07147571,
646 -0.34496126 0.07145623,
647 -0.34575146 0.07143235,
648 -0.35161397 0.07143235,
649 -0.36127952 0.06385987,
650 -0.36471504 0.06481759,
651 -0.36587927 0.06542863,
652 -0.36966673 0.06636215,
653 -0.4158955 0.15958175,
654 -0.41670445 0.15960619,
655 -0.41848904 0.15976836,
656 -0.42052233 0.16047001,
657 -0.42224547 0.1626694,
658 -0.42498344 0.16258667,
659 -0.42601234 0.16258667,
660 -0.4288278 0.16275698,
661 -0.431687 0.16598436,
662 -0.40440005 0.056288436,
663 -0.40966597 0.05429134,
664 -0.41633323 0.05306952,
665 -0.41842628 0.052127514,
666 -0.43722817 0.044339515,
667 -0.4520038 0.036584668,
668 -0.46019542 0.033191584,
669 -0.46293196 0.032338846,
670 -0.46923086 0.030786306,
671 -0.47238398 0.030208476,
672 -0.473555 0.02999388,
673 -0.4821871 0.029209467,
674 -0.47919574 0.028375564,
675 -0.48753726 0.024920393,
676 -0.5061979 0.018480992,
677 -0.5212962 0.01427204,
678 -0.5229229 0.0138711035,
679 -0.52420896 0.0135125695,
680 -0.5155769 0.014296984,
681 -0.5160189 0.01392858,
682 -0.5151554 0.013876345,
683 -0.51705915 0.01218974,
684 -0.36825845 0.008988692,
685 -0.3674367 0.00660741,
686 -0.36565277 -6.304052E-4,
687 -0.36221725 -0.0015881282,
688 -0.36214682 -4.2404723E-4,
689 -0.2830604 0.054510325,
690 -0.28451678 0.05446632,
691 -0.29701698 0.05754734,
692 -0.30122423 0.0587202,
693 -0.31203112 0.06208776,
694 -0.31770864 0.06404695,
695 -0.31891567 0.06430605,
696 -0.3092501 0.07187853,
697 -0.31154266 0.07208686,
698 -0.30872187 0.072155766,
699 -0.3110144 0.07236409,
700 -0.31147525 0.07218933,
701 -0.3131901 0.072293065,
702 -0.3137848 0.07236528,
703 -0.31567493 0.072537035,
704 -0.3250654 0.07367724,
705 -0.34346205 0.07307144,
706 -0.34405088 0.07269074,
707 -0.34410307 0.072667256,
708 -0.344425 0.07264778,
709 -0.3452152 0.0726239,
710 -0.35107768 0.0726239,
711 -0.36074325 0.06505142,
712 -0.36417878 0.06600914,
713 -0.36534297 0.06662018,
714 -0.36913046 0.0675537,
715 -0.35934368 0.06954277,
716 -0.3627792 0.07050049,
717 -0.36394343 0.07111152,
718 -0.3677309 0.07204505,
719 -0.36826715 0.0708535,
720 -0.36953884 0.06778341,
721 -0.3704971 0.0658153,
722 -0.3705995 0.06562018,
723 -0.40869516 0.13638784,
724 -0.4135488 0.15196376,
725 -0.4163234 0.1619167,
726 -0.41713235 0.16194116,
727 -0.41891694 0.16210333,
728 -0.42095023 0.16280498,
729 -0.42267337 0.16500437,
730 -0.43966502 0.17845744,
731 -0.44252425 0.1816848,
732 -0.43974966 0.17173186,
733 -0.4385818 0.16699369,
734 -0.43372816 0.15141778,
735 -0.43594548 0.15121628,
736 -0.43874586 0.15181743,
737 -0.43677947 0.14611907,
738 -0.6120354 -0.0024593766,
739 -0.61332154 -0.0028179113,
740 -0.6046894 -0.0020334958,
741 -0.60513145 -0.0024018998,
742 -0.61429083 -0.0031199583,
743 -0.6056587 -0.0023355426,
744 -0.6061008 -0.0027039468,
745 -0.5169882 0.013626534,
746 -0.51612467 0.0135742985,
747 -0.51802844 0.011887694,
748 -0.36825845 0.0015638217,
749 -0.3674367 -8.174609E-4,
750 -0.36565277 -0.008055276,
751 -0.36221725 -0.009012999,
752 -0.3654503 -0.0114021925,
753 -0.36201477 -0.012359915,
754 -0.36201477 -0.0049350443,
755 -0.36194438 -0.0037709633,
756 -0.35494575 -0.019321276,
757 -0.3551482 -0.01597436,
758 -0.35524252 -0.012852342,
759 -0.35460547 -0.00232034,
760 -0.35482794 0.0050425543,
761 -0.3547942 0.005600189,
762 -0.35477185 0.005846244,
763 -0.35178128 0.008495671,
764 -0.35196498 0.01051723,
765 -0.35213676 0.013357203,
766 -0.3462743 0.013357203,
767 -0.16429722 0.003732139,
768 -0.15131423 0.002155717,
769 -0.1496553 0.0020049678,
770 -0.14960311 0.0020284557,
771 -0.14814672 0.0020724635,
772 -0.02683804 -0.0015930979,
773 -0.34876594 0.078204945,
774 -0.3584315 0.070632465,
775 -0.35703194 0.07512382,
776 -0.36046746 0.07608154,
777 -0.3616317 0.076692574,
778 -0.36541915 0.077626094,
779 -0.35424808 0.08319111,
780 -0.3576836 0.08414884,
781 -0.35884783 0.08475987,
782 -0.36263528 0.0856934,
783 -0.36494702 0.08011235,
784 -0.3654833 0.078920804,
785 -0.4465775 0.18719333,
786 -0.4438029 0.17724039,
787 -0.44263503 0.1725022,
788 -0.4377814 0.1569263,
789 -0.43999872 0.15672481,
790 -0.44279912 0.15732595,
791 -0.44083273 0.1516276,
792 -0.4882597 0.02902597,
793 -0.48526835 0.02819207,
794 -0.49360988 0.024736898,
795 -0.51227057 0.018297497,
796 -0.5273688 0.014088544,
797 -0.52899545 0.013687609,
798 -0.61810803 -0.0026428713,
799 -0.6193941 -0.003001406,
800 -0.6203635 -0.003303453,
801 -0.63905346 -0.0058307094,
802 -0.6403396 -0.006189244,
803 -0.6413089 -0.006491291,
804 -0.63523626 -0.006307796,
805 -0.6428931 -0.0067373854,
806 -0.64386237 -0.0070394324,
807 -0.6377898 -0.006855937,
808 -0.61684436 -0.0036680994,
809 -0.60821223 -0.002883684,
810 -0.60865426 -0.003252088,
811 -0.6503205 -0.008839759,
812 -0.6442479 -0.008656264,
813 -0.62330246 -0.0054684267,
814 -0.61467034 -0.004684011,
815 -0.61511236 -0.005052415,
816 -0.61255884 -0.004504274,
817 -0.5234463 0.011826206,
818 -0.52258277 0.011773971,
819 -0.52448654 0.010087366,
820 -0.16068538 0.001869428,
821 -0.15443453 3.2873327E-4,
822 -0.14145152 -0.0012476888,
823 -0.1397926 -0.0013984379,
824 -0.14949743 -0.0010475868,
825 -0.13651443 -0.0026240088,
826 -0.13485551 -0.002774758,
827 -0.1447182 6.2864774E-4,
828 -0.14466602 6.5213576E-4,
829 -0.1432096 6.961436E-4,
830 -0.31974232 0.096233934,
831 -0.3233025 0.0943654,
832 -0.32234424 0.09633351,
833 -0.32119408 0.09936618,
834 -0.32108665 0.09967757,
835 -0.31981495 0.102747664,
836 -0.3192787 0.10393921,
837 -0.31986752 0.10355851,
838 -0.3199197 0.10353502,
839 -0.32024163 0.10351555,
840 -0.32103184 0.10349167,
841 -0.32689434 0.10349167,
842 -0.32458258 0.109072715,
843 -0.33330715 0.13840784,
844 -0.33674267 0.13936557,
845 -0.3379069 0.13997659,
846 -0.34169436 0.14091012,
847 -0.41755262 0.16690385,
848 -0.41836157 0.1669283,
849 -0.42014617 0.16709048,
850 -0.42217946 0.16779213,
851 -0.42390257 0.16999152,
852 -0.4491055 0.1908558,
853 -0.4463309 0.18090284,
854 -0.44516307 0.17616467,
855 -0.4403094 0.16058877,
856 -0.44252673 0.16038728,
857 -0.44532713 0.1609884,
858 -0.44336075 0.15529007,
859 -0.41702294 0.05328444,
860 -0.419116 0.052342433,
861 -0.4379179 0.044554435,
862 -0.45269352 0.036799587,
863 -0.46088514 0.033406503,
864 -0.46362168 0.032553762,
865 -0.46992058 0.031001225,
866 -0.4730737 0.030423393,
867 -0.48995793 0.028923247,
868 -0.48696658 0.028089346,
869 -0.4953081 0.024634173,
870 -0.51396877 0.018194772,
871 -0.52906704 0.013985821,
872 -0.5306937 0.013584885,
873 -0.61980623 -0.0027455953,
874 -0.64075166 -0.0059334333,
875 -0.6420378 -0.006291968,
876 -0.64459133 -0.006840109,
877 -0.6455606 -0.007142156,
878 -0.6520187 -0.008942483,
879 -0.6457841 -0.0065444736,
880 -0.64707017 -0.006903008,
881 -0.6496237 -0.007451149,
882 -0.650593 -0.007753196,
883 -0.6570511 -0.009553524,
884 -0.65535283 -0.0094508,
885 -0.64928025 -0.009267305,
886 -0.6761884 -0.014270449,
887 -0.67449015 -0.014167725,
888 -0.6684176 -0.01398423,
889 -0.6633852 -0.013373191,
890 -0.6424397 -0.0101853525,
891 -0.63380766 -0.009400937,
892 -0.6342497 -0.009769341,
893 -0.5274492 0.008296397,
894 -0.5209911 0.010096724,
895 -0.5200218 0.010398771,
896 -0.51873565 0.010757306,
897 -0.517109 0.011158241,
898 -0.515938 0.011372835,
899 -0.50083977 0.015581788,
900 -0.49768662 0.016159618,
901 -0.49670395 0.016189313,
902 -0.49390355 0.015588175,
903 -0.49187025 0.014886523,
904 -0.44628492 0.020889726,
905 -0.43809327 0.024282807,
906 -0.43811563 0.024036754,
907 -0.43621185 0.025723359,
908 -0.4357698 0.026091762,
909 -0.43295434 0.025921458,
910 -0.43116978 0.02575929,
911 -0.43000555 0.025148258,
912 -0.4300393 0.024590624,
913 -0.3612942 -0.024272531,
914 -0.35348544 -0.0044544023,
915 -0.3537079 0.002908492,
916 -0.35367417 0.0034661263,
917 -0.35365182 0.0037121812,
918 -0.35066122 0.006361608,
919 -0.35084492 0.008383167,
920 -0.35101673 0.011223141,
921 -0.34515423 0.011223141,
922 -0.13526973 -0.005481116,
923 -0.12228674 -0.0070575383,
924 -0.12062781 -0.0072082873,
925 -0.13263234 -0.006131173,
926 -0.11964935 -0.0077075954,
927 -0.11799043 -0.007858344,
928 -0.13221812 -0.0034248151,
929 -0.14208081 -2.1409352E-5,
930 -0.14202863 2.0786638E-6,
931 -0.14057223 4.6086476E-5,
932 -0.12694696 -0.007173062,
933 -0.11396395 -0.008749484,
934 -0.11230502 -0.008900233,
935 -0.12653272 -0.0044667036,
936 -0.13639541 -0.0010632979,
937 -0.13634323 -0.0010398099,
938 -0.13488683 -9.95802E-4,
939 -0.13752422 -3.4574492E-4,
940 -0.14246131 0.0010305751,
941 -0.021152638 -0.0026349865,
942 -0.17626448 0.012868473,
943 -0.19003733 0.015824983,
944 -0.19495451 0.017036961,
945 -0.19531572 0.017137654,
946 -0.20351925 0.01969398,
947 -0.2969635 0.045743525,
948 -0.29637468 0.046124227,
949 -0.2928145 0.047992762,
950 -0.27626887 0.05543935,
951 -0.27580804 0.055614114,
952 -0.27726445 0.055570107,
953 -0.28976464 0.058651127,
954 -0.2939719 0.05982399,
955 -0.30477878 0.06319155,
956 -0.3104563 0.06515074,
957 -0.30486357 0.06708068,
958 -0.3121159 0.06597689,
959 -0.31332293 0.06623598,
960 -0.30365735 0.07380847,
961 -0.30312914 0.0740857,
962 -0.30159098 0.07495323,
963 -0.3071837 0.07302329,
964 -0.30947626 0.07323162,
965 -0.3099371 0.073056854,
966 -0.31165195 0.07316059,
967 -0.31224665 0.0732328,
968 -0.29922897 0.12084811,
969 -0.30278915 0.11897958,
970 -0.3018309 0.12094769,
971 -0.30068073 0.12398036,
972 -0.3005733 0.12429175,
973 -0.2993016 0.12736185,
974 -0.29876533 0.12855339,
975 -0.32881165 0.14926091,
976 -0.33224717 0.15021862,
977 -0.3334114 0.15082966,
978 -0.34148178 0.14230679,
979 -0.36242273 0.08709006,
980 -0.36473447 0.08150901,
981 -0.36527073 0.08031747,
982 -0.3680546 0.072250165,
983 -0.36932626 0.06918007,
984 -0.37028453 0.06721196,
985 -0.37038696 0.06701684,
986 -0.3717865 0.06252549,
987 -0.41909394 0.17408407,
988 -0.41972235 0.17633827,
989 -0.418181 0.16915806,
990 -0.41899 0.1691825,
991 -0.42077455 0.16934466,
992 -0.42280787 0.17004631,
993 -0.42453098 0.17224573,
994 -0.47434902 0.05471037,
995 -0.48912463 0.046955526,
996 -0.49731627 0.043562442,
997 -0.5000528 0.0427097,
998 -0.5063517 0.041157164,
999 -0.5095048 0.040579334,
1000 -0.49000165 0.029078607,
1001 -0.49169987 0.028975883,
1002 -0.48870853 0.028141981,
1003 -0.49705005 0.02468681,
1004 -0.5157107 0.018247409,
1005 -0.530809 0.014038457,
1006 -0.53243566 0.013637521,
1007 -0.6215482 -0.0026929593,
1008 -0.6424936 -0.0058807973,
1009 -0.64752597 -0.0064918376,
1010 -0.6488121 -0.006850372,
1011 -0.65136564 -0.0073985136,
1012 -0.65198827 -0.007493279,
1013 -0.6502463 -0.007545915,
1014 -0.6512156 -0.007847962,
1015 -0.6576737 -0.009648289,
1016 -0.67681104 -0.014365215,
1017 -0.67511284 -0.014262491,
1018 -0.6690402 -0.014078996,
1019 -0.67709595 -0.014426369,
1020 -0.6753977 -0.014323645,
1021 -0.6693251 -0.0141401505,
1022 -0.6687024 -0.014045385,
1023 -0.66367006 -0.013434345,
1024 -0.56408095 -0.017762959,
1025 -0.56311166 -0.017460912,
1026 -0.5618255 -0.017102377,
1027 -0.5601989 -0.016701441,
1028 -0.55902785 -0.016486848,
1029 -0.54392964 -0.012277896,
1030 -0.5407765 -0.011700064,
1031 -0.53979385 -0.011670371,
1032 -0.53699344 -0.012271509,
1033 -0.53496015 -0.01297316,
1034 -0.4623628 -0.003977541,
1035 -0.45417115 -5.8445777E-4,
1036 -0.45419353 -8.3051267E-4,
1037 -0.45228973 8.560922E-4,
1038 -0.4518477 0.0012244963,
1039 -0.44903225 0.0010541927,
1040 -0.44724765 8.920246E-4,
1041 -0.44608343 2.8099262E-4,
1042 -0.44611716 -2.7664177E-4,
1043 -0.36868262 -0.0031038928,
1044 -0.36786088 -0.005485175,
1045 -0.36607692 -0.0127229905,
1046 -0.36587447 -0.016069906,
1047 -0.36243895 -0.01702763,
1048 -0.36171836 -0.028940246,
1049 -0.34832335 -0.015056256,
1050 -0.34854585 -0.007693362,
1051 -0.3485121 -0.0071357274,
1052 -0.34848976 -0.006889673,
1053 -0.34549916 -0.004240246,
1054 -0.34568286 -0.0022186865,
1055 -0.34585467 6.21287E-4,
1056 -0.32285288 -0.044393115,
1057 -0.32303658 -0.042371556,
1058 -0.32320836 -0.03953158,
1059 -0.32837042 -0.028929729,
1060 -0.32250795 -0.028929729,
1061 -0.34192455 0.023057986,
1062 -0.34354138 0.033681177,
1063 -0.34321943 0.03370065,
1064 -0.333829 0.03256044,
1065 -0.32815146 0.030601248,
1066 -0.32626134 0.030429492,
1067 -0.32566664 0.03035728,
1068 -0.31485975 0.02698972,
1069 -0.3156815 0.029371005,
1070 -0.31719306 0.03550368,
1071 -0.31298578 0.034330823,
1072 -0.121663414 -0.010176369,
1073 -0.11902603 -0.010826426,
1074 -0.11334062 -0.011868314,
1075 -0.10035762 -0.013444737,
1076 -0.15829249 0.015050668,
1077 -0.17206532 0.01800718,
1078 -0.1769825 0.019219156,
1079 -0.17734371 0.01931985,
1080 -0.18554725 0.021876177,
1081 -0.27899152 0.047925718,
1082 -0.2784027 0.048306424,
1083 -0.2748425 0.05017496,
1084 -0.25829685 0.057621546,
1085 -0.25783604 0.05779631,
1086 -0.17642055 0.023548706,
1087 -0.26986483 0.049598247,
1088 -0.269276 0.049978953,
1089 -0.2657158 0.051847488,
1090 -0.24917017 0.059294075,
1091 -0.24870935 0.05946884,
1092 -0.26668134 0.057286642,
1093 -0.26813775 0.057242636,
1094 -0.28063795 0.060323656,
1095 -0.2848452 0.06149652,
1096 -0.2956521 0.06486408,
1097 -0.3013296 0.06682327,
1098 -0.29573688 0.068753205,
1099 -0.29002166 0.07905672,
1100 -0.28848347 0.07992424,
1101 -0.30708465 0.07488243,
1102 -0.30754545 0.074707665,
1103 -0.30926034 0.0748114,
1104 -0.30985504 0.07488361,
1105 -0.3113932 0.07401608,
1106 -0.31328332 0.07418784,
1107 -0.3226738 0.07532805,
1108 -0.29891858 0.08345178,
1109 -0.30045676 0.082584254,
1110 -0.30234686 0.08275601,
1111 -0.31173733 0.08389622,
1112 -0.31412894 0.08224541,
1113 -0.31465715 0.08196817,
1114 -0.3312028 0.07452159,
1115 -0.29045513 0.1307517,
1116 -0.29401532 0.12888317,
1117 -0.29305705 0.13085128,
1118 -0.29190692 0.13388395,
1119 -0.27595988 0.15698722,
1120 -0.28473368 0.14708363,
1121 -0.28462625 0.14739503,
1122 -0.28335455 0.15046512,
1123 -0.2828183 0.15165667,
1124 -0.30333164 0.12704249,
1125 -0.30392048 0.12666178,
1126 -0.30397266 0.1266383,
1127 -0.30429462 0.12661882,
1128 -0.30508482 0.12659495,
1129 -0.3109473 0.12659495,
1130 -0.30863556 0.13217598,
1131 -0.32519737 0.15729153,
1132 -0.3286329 0.15824926,
1133 -0.32979712 0.1588603,
1134 -0.3410487 0.14467008,
1135 -0.36198962 0.089453354,
1136 -0.36430138 0.0838723,
1137 -0.36483765 0.08268076,
1138 -0.3676215 0.07461346,
1139 -0.36889318 0.071543366,
1140 -0.36985144 0.06957526,
1141 -0.36995387 0.069380134,
1142 -0.42118135 0.18225767,
1143 -0.4417834 0.24837202,
1144 -0.4403244 0.2424526,
1145 -0.43878308 0.23527241,
1146 -0.43959203 0.23529685,
1147 -0.44137663 0.23545901,
1148 -0.44340992 0.23616067,
1149 -0.44513306 0.23836006,
1150 -0.45807484 0.21353437,
1151 -0.46093404 0.21676175,
1152 -0.46498728 0.22227028,
1153 -0.4675153 0.22593273,
1154 -0.46474072 0.21597978,
1155 -0.46357286 0.21124162,
1156 -0.47697422 0.24157968,
1157 -0.47419962 0.23162672,
1158 -0.47303176 0.22688855,
1159 -0.45462197 0.19181162,
1160 -0.4497683 0.1762357,
1161 -0.45198566 0.17603421,
1162 -0.45478603 0.17663535,
1163 -0.4150161 0.10134387,
1164 -0.41344476 0.09811663,
1165 -0.41058555 0.094889246,
1166 -0.40886244 0.09268985,
1167 -0.4023331 0.08024926,
1168 -0.41616264 0.09975963,
1169 -0.41330343 0.09653225,
1170 -0.4115803 0.09433285,
1171 -0.405051 0.08189227,
1172 -0.4034867 0.08081252,
1173 -0.39220142 0.06080325,
1174 -0.39519203 0.058153823,
1175 -0.40228036 0.057074998,
1176 -0.40326303 0.057045303,
1177 -0.40412658 0.05709754,
1178 -0.40711793 0.05793144,
1179 -0.54933167 0.07807591,
1180 -0.5026402 0.029843098,
1181 -0.5043384 0.029740373,
1182 -0.50134706 0.028906472,
1183 -0.50968856 0.025451299,
1184 -0.5283493 0.0190119,
1185 -0.5434475 0.014802947,
1186 -0.54507416 0.014402011,
1187 -0.6341867 -0.001928469,
1188 -0.6551322 -0.005116307,
1189 -0.66016454 -0.0057273475,
1190 -0.5163952 0.029740373,
1191 -0.5134039 0.028906472,
1192 -0.5217454 0.025451299,
1193 -0.5404061 0.0190119,
1194 -0.5555043 0.014802947,
1195 -0.557131 0.014402011,
1196 -0.6462435 -0.001928469,
1197 -0.667189 -0.005116307,
1198 -0.67222136 -0.0057273475,
1199 -0.6595828 -0.0064918376,
1200 -0.66086894 -0.006850372,
1201 -0.66342247 -0.0073985136,
1202 -0.6640451 -0.007493279,
1203 -0.66845375 -0.008028589,
1204 -0.6563969 -0.008028589,
1205 -0.65465504 -0.008081225,
1206 -0.65562433 -0.008383272,
1207 -0.6620824 -0.010183599,
1208 -0.6812197 -0.014900524,
1209 -0.6815046 -0.0149616795,
1210 -0.689205 -0.016372826,
1211 -0.68479633 -0.015837517,
1212 -0.6830981 -0.015734792,
1213 -0.6770255 -0.015551298,
1214 -0.6941717 -0.01759701,
1215 -0.689763 -0.017061701,
1216 -0.6880648 -0.016958976,
1217 -0.6819922 -0.016775481,
1218 -0.6742918 -0.015364335,
1219 -0.67366916 -0.015269569,
1220 -0.6686368 -0.014658529,
1221 -0.62003183 -0.051586453,
1222 -0.61906254 -0.051284406,
1223 -0.61777645 -0.050925873,
1224 -0.6161498 -0.05052494,
1225 -0.6149788 -0.050310344,
1226 -0.5998805 -0.04610139,
1227 -0.5967274 -0.04552356,
1228 -0.5957447 -0.045493867,
1229 -0.5929443 -0.046095002,
1230 -0.59091103 -0.046796657,
1231 -0.61796373 -0.052370712,
1232 -0.60286546 -0.04816176,
1233 -0.5997124 -0.047583926,
1234 -0.59872967 -0.047554236,
1235 -0.59592927 -0.04815537,
1236 -0.593896 -0.048857022,
1237 -0.5379451 -0.015033527,
1238 -0.46560282 0.02301467,
1239 -0.4572613 0.026469842,
1240 -0.45452476 0.027322581,
1241 -0.4478575 0.028544404,
1242 -0.44076917 0.029623227,
1243 -0.44793966 0.019234965,
1244 -0.4543805 0.011013816,
1245 -0.45272577 0.012668577,
1246 -0.46880364 -0.012198688,
1247 -0.37987074 0.02532429,
1248 -0.3777777 0.026266295,
1249 -0.37503973 0.026349029,
1250 -0.37352815 0.02021635,
1251 -0.37334445 0.01819479,
1252 -0.37312198 0.010831896,
1253 -0.37319237 0.009667816,
1254 -0.3769856 -0.005721956,
1255 -0.37593347 -0.002345536,
1256 -0.372146 -0.003279061,
1257 -0.3720517 -0.006401079,
1258 -0.3720517 -0.01382595,
1259 -0.37247586 -0.018493664,
1260 -0.37319884 -0.02444798,
1261 -0.3694056 -0.009058208,
1262 -0.36858386 -0.01143949,
1263 -0.3667999 -0.018677305,
1264 -0.36659744 -0.022024222,
1265 -0.36316192 -0.022981945,
1266 -0.36244136 -0.03489456,
1267 -0.3686411 -0.05580999,
1268 -0.3652056 -0.056767713,
1269 -0.36448503 -0.06868033,
1270 -0.36376202 -0.06272601,
1271 -0.36448503 -0.075453684,
1272 -0.36376202 -0.069499366,
1273 -0.36171836 -0.0357136,
1274 -0.3612942 -0.031045886,
1275 -0.3595223 -0.04563864,
1276 -0.3595223 -0.038865283,
1277 -0.34351507 -0.056003585,
1278 -0.34371752 -0.05265667,
1279 -0.34381187 -0.049534652,
1280 -0.3431748 -0.03900265,
1281 -0.34205475 -0.04113671,
1282 -0.3368927 -0.051738568,
1283 -0.33475602 -0.056486085,
1284 -0.34618667 -0.019803775,
1285 -0.34640914 -0.012440881,
1286 -0.34637544 -0.011883247,
1287 -0.34635305 -0.011637191,
1288 -0.34336248 -0.008987765,
1289 -0.3207162 -0.049140636,
1290 -0.30186516 -0.08505826,
1291 -0.30400184 -0.08031074,
1292 -0.30418554 -0.07828918,
1293 -0.30435735 -0.075449206,
1294 -0.29484347 -0.09667357,
1295 -0.29698014 -0.09192605,
1296 -0.29716384 -0.08990449,
1297 -0.29733565 -0.08706452,
1298 -0.31618667 -0.05114689,
1299 -0.32134873 -0.04054504,
1300 -0.31548625 -0.04054504,
1301 -0.31319818 0.015647972,
1302 -0.31130806 0.015476214,
1303 -0.31071335 0.015404003,
1304 -0.2999065 0.012036444,
1305 -0.3007282 0.014417727,
1306 -0.30223978 0.020550406,
1307 -0.29803252 0.019377543,
1308 -0.09780555 -0.05388232,
1309 -0.09744434 -0.05398301,
1310 -0.09252716 -0.05519499,
1311 -0.09235899 -0.055247393,
1312 -0.09027481 -0.058317147,
1313 -0.08535762 -0.059529126,
1314 -0.085189454 -0.059581526,
1315 -0.17715138 0.0038952087,
1316 -0.16337854 9.3869836E-4,
1317 -0.15351585 -0.0024647072,
1318 -0.13830736 -0.00930949,
1319 -0.1454769 -0.0049753548,
1320 -0.13922605 -0.0065160496,
1321 -0.13428895 -0.007892369,
1322 -0.120061256 -0.012325899,
1323 -0.10645493 -0.017021151,
1324 -0.103817545 -0.017671209,
1325 -0.15220982 0.015603411,
1326 -0.16598266 0.018559922,
1327 -0.17089985 0.019771898,
1328 -0.17126106 0.019872593,
1329 -0.1794646 0.022428919,
1330 -0.1703379 0.024101447,
1331 -0.2268388 0.06416362,
1332 -0.24481079 0.061981425,
1333 -0.2462672 0.061937418,
1334 -0.2587674 0.06501844,
1335 -0.26297465 0.0661913,
1336 -0.27378154 0.06955886,
1337 -0.27945906 0.07151805,
1338 -0.27386633 0.07344799,
1339 -0.27431944 0.084475204,
1340 -0.24785194 0.09970782,
1341 -0.26095942 0.09473681,
1342 -0.26655215 0.09280687,
1343 -0.24703869 0.10381249,
1344 -0.28767025 0.084028915,
1345 -0.2899628 0.08423725,
1346 -0.2875712 0.08588806,
1347 -0.29004198 0.089983314,
1348 -0.29158014 0.08911579,
1349 -0.29347023 0.08928755,
1350 -0.3028607 0.09042776,
1351 -0.28156385 0.108176485,
1352 -0.29044044 0.10164495,
1353 -0.29283205 0.09999414,
1354 -0.2933603 0.09971691,
1355 -0.30990592 0.092270315,
1356 -0.28784236 0.13352731,
1357 -0.29140255 0.13165878,
1358 -0.29044428 0.13362688,
1359 -0.28388128 0.14150189,
1360 -0.28649405 0.1387263,
1361 -0.28534392 0.14175896,
1362 -0.26939687 0.16486223,
1363 -0.2776766 0.15960917,
1364 -0.29818997 0.134995,
1365 -0.2987788 0.13461429,
1366 -0.298831 0.1345908,
1367 -0.2991529 0.13457133,
1368 -0.29994315 0.13454746,
1369 -0.30580562 0.13454746,
1370 -0.30349386 0.1401285,
1371 -0.29755658 0.15065558,
1372 -0.30269825 0.14270307,
1373 -0.3186453 0.119599804,
1374 -0.34282863 0.088732034,
1375 -0.3524942 0.081159554,
1376 -0.35109463 0.085650906,
1377 -0.3483108 0.0937182,
1378 -0.32736984 0.14893493,
1379 -0.32287437 0.159788,
1380 -0.31926006 0.16781862,
1381 -0.27835384 0.2518319,
1382 -0.28429115 0.24130479,
1383 -0.28772667 0.24226251,
1384 -0.2888909 0.24287355,
1385 -0.31261802 0.20864344,
1386 -0.3162323 0.2006128,
1387 -0.31527215 0.20405702,
1388 -0.33245125 0.15427387,
1389 -0.33694676 0.14342082,
1390 -0.3407342 0.14435433,
1391 -0.34052163 0.145751,
1392 -0.34008855 0.1481143,
1393 -0.35993558 0.11488936,
1394 -0.36271945 0.10682206,
1395 -0.3639911 0.103751965,
1396 -0.3649494 0.10178386,
1397 -0.3650518 0.10158873,
1398 -0.36198068 0.13538498,
1399 -0.36688274 0.10317638,
1400 -0.36731583 0.10081308,
1401 -0.36871538 0.09632173,
1402 -0.4092663 0.15528972,
1403 -0.41411996 0.17086563,
1404 -0.41689456 0.18081859,
1405 -0.42215464 0.23870347,
1406 -0.4215835 0.21980159,
1407 -0.4228127 0.22478874,
1408 -0.42435405 0.23196895,
1409 -0.44945753 0.27590045,
1410 -0.45809296 0.30092502,
1411 -0.45041883 0.27339658,
1412 -0.44895983 0.26747715,
1413 -0.4474185 0.26029694,
1414 -0.4482275 0.2603214,
1415 -0.45001206 0.26048356,
1416 -0.45204538 0.26118523,
1417 -0.4537685 0.2633846,
1418 -0.48510125 0.25598928,
1419 -0.48232666 0.2460363,
1420 -0.4811588 0.24129814,
1421 -0.45591062 0.1781637,
1422 -0.44645172 0.16251676,
1423 -0.46830636 0.18874037,
1424 -0.46718177 0.18721202,
1425 -0.4652154 0.18151367,
1426 -0.4201946 0.1058835,
1427 -0.42175886 0.10696325,
1428 -0.44319466 0.122736,
1429 -0.4364519 0.11711663,
1430 -0.43488055 0.11388938,
1431 -0.43759844 0.11553238,
1432 -0.47718236 0.1411253,
1433 -0.45574656 0.12535256,
1434 -0.45288736 0.12212518,
1435 -0.45116425 0.119925775,
1436 -0.4446349 0.10748519,
1437 -0.46446717 0.08585489,
1438 -0.4617493 0.084211886,
1439 -0.4670152 0.08221479,
1440 -0.47368246 0.08099297,
1441 -0.47437215 0.08120789,
1442 -0.55910605 0.08144884,
1443 -0.6171082 0.09761816,
1444 -0.60733384 0.094245225,
1445 -0.61349326 0.09556742,
1446 -0.5554911 0.0793981,
1447 -0.48050842 0.05603257,
1448 -0.49528405 0.04827772,
1449 -0.50347567 0.044884637,
1450 -0.50621223 0.044031896,
1451 -0.51251113 0.04247936,
1452 -0.5156642 0.04190153,
1453 -0.538059 0.04530995,
1454 -0.5318996 0.043987755,
1455 -0.49546847 0.033831816,
1456 -0.49477878 0.033616897,
1457 -0.49594977 0.033402305,
1458 -0.50458187 0.03261789,
1459 -0.5106545 0.032434393,
1460 -0.51239645 0.03248703,
1461 -0.52503496 0.03325152,
1462 -0.59811366 0.039892312,
1463 -0.5757189 0.036483888,
1464 -0.57741714 0.036381166,
1465 -0.58947396 0.036381166,
1466 -0.59378827 0.03651153,
1467 -0.5207096 0.02987074,
1468 -0.5177182 0.029036837,
1469 -0.52605975 0.025581665,
1470 -0.5447204 0.019142265,
1471 -0.5598187 0.014933312,
1472 -0.5614453 0.014532377,
1473 -0.6505579 -0.0017981038,
1474 -0.6715033 -0.0049859416,
1475 -0.67653567 -0.005596982,
1476 -0.73883754 -0.007479546,
1477 -0.73452324 -0.0076099113,
1478 -0.72188467 -0.008374401,
1479 -0.7231708 -0.008732936,
1480 -0.72572434 -0.009281077,
1481 -0.72634697 -0.009375843,
1482 -0.7307556 -0.009911153,
1483 -0.7246783 -0.021771759,
1484 -0.72964495 -0.022995943,
1485 -0.7376955 -0.024724096,
1486 -0.7022223 -0.019325163,
1487 -0.6978136 -0.018789854,
1488 -0.6961154 -0.01868713,
1489 -0.69004273 -0.018503636,
1490 -0.65560126 -0.01861345,
1491 -0.63646394 -0.013896525,
1492 -0.6339104 -0.013348383,
1493 -0.5447979 0.002982097,
1494 -0.54393435 0.002929862,
1495 -0.5458381 0.0012432571,
1496 -0.54880077 -5.477124E-4,
1497 -0.62752 -0.05854933,
1498 -0.6124218 -0.054340377,
1499 -0.60926867 -0.053762544,
1500 -0.60828596 -0.05373285,
1501 -0.6054856 -0.05433399,
1502 -0.6034523 -0.05503564,
1503 -0.60610783 -0.05698964,
1504 -0.59655154 -0.050811023,
1505 -0.54060066 -0.016987529,
1506 -0.5548609 -0.02887196,
1507 -0.5522053 -0.026917959,
1508 -0.5492204 -0.02485759,
1509 -0.5061305 0.003002092,
1510 -0.50316787 0.0047930614,
1511 -0.4845072 0.011232462,
1512 -0.4782083 0.012785001,
1513 -0.47986305 0.011130239,
1514 -0.4912131 4.459845E-4,
1515 -0.47695288 0.012330416,
1516 -0.4558566 0.009242666,
1517 -0.45420185 0.010897427,
1518 -0.47027972 -0.013969839,
1519 -0.5539927 -0.12773907,
1520 -0.55251664 -0.12596793,
1521 -0.55363744 -0.12770148,
1522 -0.46992448 -0.01393223,
1523 -0.4634836 -0.0057110814,
1524 -0.455292 -0.0023179986,
1525 -0.45531434 -0.0025640535,
1526 -0.5377892 -0.14879563,
1527 -0.5366684 -0.1470621,
1528 -0.5347646 -0.14537549,
1529 -0.53432256 -0.14500709,
1530 -0.53150713 -0.1451774,
1531 -0.5297225 -0.14533955,
1532 -0.5285583 -0.14595059,
1533 -0.52859205 -0.14650822,
1534 -0.37978932 -0.01577933,
1535 -0.37978992 -0.015782055,
1536 -0.3769862 -0.005724682,
1537 -0.37593406 -0.002348262,
1538 -0.3721466 -0.0032817868,
1539 -0.37205228 -0.0064038048,
1540 -0.37205228 -0.013828676,
1541 -0.37247643 -0.01849639,
1542 -0.37319943 -0.024450704,
1543 -0.37487718 -0.03547428,
1544 -0.3748766 -0.03547156,
1545 -0.37108335 -0.020081786,
1546 -0.3702616 -0.022463068,
1547 -0.36847767 -0.029700883,
1548 -0.36827523 -0.0330478,
1549 -0.37031886 -0.06683357,
1550 -0.36593854 -0.123556614,
1551 -0.36521554 -0.1176023,
1552 -0.3584829 -0.057076868,
1553 -0.3584829 -0.05030351,
1554 -0.3527696 -0.08784221,
1555 -0.35380903 -0.07640398,
1556 -0.32760406 -0.11307923,
1557 -0.3278065 -0.109732315,
1558 -0.32790083 -0.1066103,
1559 -0.32726377 -0.09607829,
1560 -0.3267897 -0.09745209,
1561 -0.34270072 -0.040376443,
1562 -0.3415807 -0.042510506,
1563 -0.33641863 -0.05311236,
1564 -0.33428195 -0.05785988,
1565 -0.33057183 -0.0668169,
1566 -0.3310459 -0.065443106,
1567 -0.34247655 -0.028760798,
1568 -0.34269905 -0.021397904,
1569 -0.3426653 -0.020840269,
1570 -0.34264293 -0.020594213,
1571 -0.33965236 -0.017944787,
1572 -0.31700608 -0.058097657,
1573 -0.29815504 -0.094015285,
1574 -0.28893828 -0.1129447,
1575 -0.2926484 -0.10398768,
1576 -0.2856267 -0.115602985,
1577 -0.34120205 0.022191038,
1578 -0.34281886 0.03281423,
1579 -0.34249693 0.032833703,
1580 -0.33310646 0.031693496,
1581 -0.32742894 0.029734302,
1582 -0.31247565 0.014781024,
1583 -0.29921246 6.91292E-4,
1584 -0.29993495 0.001558239,
1585 -0.29804486 0.0013864816,
1586 -0.29745016 0.0013142708,
1587 -0.28664327 -0.0020532883,
1588 -0.070242554 -0.074163556,
1589 -0.06988135 -0.07426424,
1590 -0.06271181 -0.07859838,
1591 -0.06196944 -0.07907836,
1592 -0.089532435 -0.05879713,
1593 -0.084615245 -0.060009103,
1594 -0.08444708 -0.060061507,
1595 -0.098091215 -0.020485517,
1596 -0.09545383 -0.021135574,
1597 -0.09217488 -0.015201262,
1598 -0.105781205 -0.01050601,
1599 -0.10412229 -0.010656758,
;
VLABELS
2 '1' x=12 y=6,
3 '13' x=12 y=7,
4 '14' x=12 y=7,
5 '15' x=12 y=8,
6 '16' x=12 y=9,
7 '18' x=11 y=10,
8 '17' x=11 y=10,
9 '19' x=11 y=11,
10 '20' x=11 y=12,
11 '21' x=10 y=12,
12 '22' x=10 y=13,
13 '23' x=9 y=13,
14 '24' x=9 y=14,
15 '54' x=8 y=14,
16 '55' x=2 y=15,
17 '56' x=1 y=15,
18 '57' x=1 y=16,
19 '58' x=0 y=16,
20 '33' x=0 y=17,
21 '32' x=-1 y=17,
22 '31' x=-2 y=17,
23 '30' x=-2 y=17,
24 '29' x=-3 y=18,
25 '36' x=-4 y=18,
26 '35' x=-5 y=18,
27 '34' x=-5 y=18,
28 '104' x=-9 y=18,
29 '103' x=-10 y=18,
30 '102' x=-10 y=18,
31 '101' x=-11 y=18,
32 '100' x=-12 y=18,
33 '99' x=-10 y=17,
34 '98' x=-10 y=17,
35 '97' x=-11 y=17,
36 '96' x=-12 y=17,
37 '95' x=-12 y=16,
38 '94' x=-13 y=16,
39 '93' x=-13 y=15,
40 '92' x=-14 y=15,
41 '91' x=-14 y=14,
42 '90' x=-21 y=14,
43 '89' x=-21 y=13,
44 '88' x=-22 y=13,
45 '87' x=-22 y=12,
46 '85' x=-23 y=12,
47 '86' x=-23 y=11,
48 '62' x=-23 y=10,
49 '61' x=-23 y=10,
50 '60' x=-24 y=9,
51 '77' x=-24 y=8,
52 '76' x=-24 y=7,
53 '75' x=-24 y=7,
54 '73' x=-24 y=6,
55 '74' x=-24 y=5,
56 '71' x=-24 y=4,
57 '72' x=-24 y=4,
58 '69' x=-24 y=3,
59 '70' x=-23 y=2,
60 '68' x=-23 y=2,
61 '67' x=-23 y=1,
62 '66' x=-23 y=0,
63 '65' x=-22 y=0,
64 '64' x=-22 y=-1,
65 '63' x=-21 y=-1,
66 '79' x=-21 y=-2,
67 '78' x=-14 y=-2,
68 '80' x=-14 y=-3,
69 '81' x=-13 y=-3,
70 '82' x=-13 y=-4,
71 '83' x=-12 y=-4,
72 '84' x=-12 y=-5,
73 '59' x=-11 y=-5,
74 '46' x=-10 y=-5,
75 '37' x=-10 y=-5,
76 '38' x=-9 y=-6,
77 '39' x=-8 y=-6,
78 '40' x=-7 y=-6,
79 '41' x=-7 y=-6,
80 '42' x=-6 y=-6,
81 '43' x=-5 y=-6,
82 '44' x=-5 y=-6,
83 '45' x=-4 y=-6,
84 '49' x=-3 y=-6,
85 '48' x=-2 y=-5,
86 '47' x=-2 y=-5,
87 '53' x=-1 y=-5,
88 '52' x=0 y=-5,
89 '51' x=0 y=-4,
90 '50' x=1 y=-4,
91 '25' x=1 y=-3,
92 '26' x=2 y=-3,
93 '27' x=8 y=-2,
94 '28' x=9 y=-2,
95 '10' x=9 y=-1,
96 '11' x=10 y=-1,
97 '12' x=10 y=0,
98 '9' x=11 y=0,
99 '7' x=11 y=1,
100 '8' x=11 y=2,
101 '6' x=11 y=2,
102 '4' x=12 y=3,
103 '5' x=12 y=4,
104 '3' x=12 y=5,
105 '2' x=12 y=0,
;
EDGES
1 1 2 eclass=10 weight=0.033257052,
2 106 1 eclass=9 weight=0.12136404,
3 107 106 eclass=8 weight=0.0016657569,
4 108 107 eclass=7 weight=0.01307836,
5 109 108 eclass=30 weight=0.0014570663,
6 110 107 eclass=30 weight=0.0014570663,
7 110 109 eclass=7 weight=0.01307836,
8 111 106 eclass=30 weight=0.0014570663,
9 111 110 eclass=8 weight=0.0016657569,
10 112 108 eclass=16 weight=0.014086596,
11 113 109 eclass=16 weight=0.014086596,
12 113 112 eclass=30 weight=0.0014570663,
13 114 112 eclass=15 weight=0.0050643478,
14 115 113 eclass=15 weight=0.0050643478,
15 115 114 eclass=30 weight=0.0014570663,
16 116 108 eclass=6 weight=0.017135292,
17 117 112 eclass=6 weight=0.017135292,
18 117 116 eclass=16 weight=0.014086596,
19 118 114 eclass=6 weight=0.017135292,
20 118 117 eclass=15 weight=0.0050643478,
21 119 115 eclass=6 weight=0.017135292,
22 119 118 eclass=30 weight=0.0014570663,
23 120 118 eclass=14 weight=3.749771E-4,
24 121 119 eclass=14 weight=3.749771E-4,
25 121 120 eclass=30 weight=0.0014570663,
26 122 115 eclass=14 weight=3.749771E-4,
27 122 121 eclass=6 weight=0.017135292,
28 123 120 eclass=13 weight=0.008592605,
29 124 121 eclass=13 weight=0.008592605,
30 124 123 eclass=30 weight=0.0014570663,
31 125 123 eclass=23 weight=0.09700727,
32 126 124 eclass=23 weight=0.09700727,
33 126 125 eclass=30 weight=0.0014570663,
34 127 126 eclass=29 weight=0.012874292,
35 128 127 eclass=28 weight=0.004367685,
36 129 128 eclass=36 weight=0.0012345002,
37 130 127 eclass=36 weight=0.0012345002,
38 130 129 eclass=28 weight=0.004367685,
39 131 128 eclass=27 weight=0.01131941,
40 132 129 eclass=27 weight=0.01131941,
41 132 131 eclass=36 weight=0.0012345002,
42 133 131 eclass=26 weight=0.006006057,
43 134 132 eclass=26 weight=0.006006057,
44 134 133 eclass=36 weight=0.0012345002,
45 135 134 eclass=79 weight=5.7230223E-5,
46 136 132 eclass=79 weight=5.7230223E-5,
47 136 135 eclass=26 weight=0.006006057,
48 137 129 eclass=79 weight=5.7230223E-5,
49 137 136 eclass=27 weight=0.01131941,
50 138 130 eclass=79 weight=5.7230223E-5,
51 138 137 eclass=28 weight=0.004367685,
52 139 127 eclass=79 weight=5.7230223E-5,
53 139 138 eclass=36 weight=0.0012345002,
54 140 126 eclass=79 weight=5.7230223E-5,
55 140 139 eclass=29 weight=0.012874292,
56 141 124 eclass=79 weight=5.7230223E-5,
57 141 140 eclass=23 weight=0.09700727,
58 142 121 eclass=79 weight=5.7230223E-5,
59 142 141 eclass=13 weight=0.008592605,
60 143 122 eclass=79 weight=5.7230223E-5,
61 143 142 eclass=6 weight=0.017135292,
62 144 115 eclass=79 weight=5.7230223E-5,
63 144 143 eclass=14 weight=3.749771E-4,
64 145 113 eclass=79 weight=5.7230223E-5,
65 145 144 eclass=15 weight=0.0050643478,
66 146 109 eclass=79 weight=5.7230223E-5,
67 146 145 eclass=16 weight=0.014086596,
68 147 110 eclass=79 weight=5.7230223E-5,
69 147 146 eclass=7 weight=0.01307836,
70 148 111 eclass=79 weight=5.7230223E-5,
71 148 147 eclass=8 weight=0.0016657569,
72 149 134 eclass=45 weight=0.0023020026,
73 150 135 eclass=45 weight=0.0023020026,
74 150 149 eclass=79 weight=5.7230223E-5,
75 151 136 eclass=45 weight=0.0023020026,
76 151 150 eclass=26 weight=0.006006057,
77 152 137 eclass=45 weight=0.0023020026,
78 152 151 eclass=27 weight=0.01131941,
79 153 138 eclass=45 weight=0.0023020026,
80 153 152 eclass=28 weight=0.004367685,
81 154 149 eclass=50 weight=0.0017180097,
82 155 150 eclass=50 weight=0.0017180097,
83 155 154 eclass=79 weight=5.7230223E-5,
84 156 151 eclass=50 weight=0.0017180097,
85 156 155 eclass=26 weight=0.006006057,
86 157 152 eclass=50 weight=0.0017180097,
87 157 156 eclass=27 weight=0.01131941,
88 158 153 eclass=50 weight=0.0017180097,
89 158 157 eclass=28 weight=0.004367685,
90 159 154 eclass=49 weight=5.99077E-4,
91 160 155 eclass=49 weight=5.99077E-4,
92 160 159 eclass=79 weight=5.7230223E-5,
93 161 156 eclass=49 weight=5.99077E-4,
94 161 160 eclass=26 weight=0.006006057,
95 162 159 eclass=54 weight=0.0018978968,
96 163 160 eclass=54 weight=0.0018978968,
97 163 162 eclass=79 weight=5.7230223E-5,
98 164 161 eclass=54 weight=0.0018978968,
99 164 163 eclass=26 weight=0.006006057,
100 165 162 eclass=53 weight=0.009459432,
101 166 163 eclass=53 weight=0.009459432,
102 166 165 eclass=79 weight=5.7230223E-5,
103 167 166 eclass=78 weight=3.225235E-4,
104 168 167 eclass=77 weight=7.905726E-4,
105 169 168 eclass=76 weight=0.0058624805,
106 170 169 eclass=89 weight=0.0035665152,
107 171 170 eclass=97 weight=0.0039008106,
108 172 170 eclass=88 weight=0.00131483,
109 173 171 eclass=88 weight=0.00131483,
110 173 172 eclass=97 weight=0.0039008106,
111 174 173 eclass=168 weight=0.00399538,
112 175 171 eclass=168 weight=0.00399538,
113 175 174 eclass=88 weight=0.00131483,
114 176 170 eclass=168 weight=0.00399538,
115 176 175 eclass=97 weight=0.0039008106,
116 177 169 eclass=168 weight=0.00399538,
117 177 176 eclass=89 weight=0.0035665152,
118 178 173 eclass=131 weight=8.0933113E-4,
119 179 174 eclass=131 weight=8.0933113E-4,
120 179 178 eclass=168 weight=0.00399538,
121 180 175 eclass=131 weight=8.0933113E-4,
122 180 179 eclass=88 weight=0.00131483,
123 181 178 eclass=137 weight=0.0027392288,
124 182 179 eclass=137 weight=0.0027392288,
125 182 181 eclass=168 weight=0.00399538,
126 183 180 eclass=137 weight=0.0027392288,
127 183 182 eclass=88 weight=0.00131483,
128 184 175 eclass=137 weight=0.0027392288,
129 184 183 eclass=131 weight=8.0933113E-4,
130 185 181 eclass=136 weight=0.0010288956,
131 186 182 eclass=136 weight=0.0010288956,
132 186 185 eclass=168 weight=0.00399538,
133 187 183 eclass=136 weight=0.0010288956,
134 187 186 eclass=88 weight=0.00131483,
135 188 178 eclass=130 weight=0.001791935,
136 189 181 eclass=130 weight=0.001791935,
137 189 188 eclass=137 weight=0.0027392288,
138 190 185 eclass=130 weight=0.001791935,
139 190 189 eclass=136 weight=0.0010288956,
140 191 186 eclass=130 weight=0.001791935,
141 191 190 eclass=168 weight=0.00399538,
142 192 190 eclass=135 weight=0.002820601,
143 193 191 eclass=135 weight=0.002820601,
144 193 192 eclass=168 weight=0.00399538,
145 194 192 eclass=148 weight=0.0022264668,
146 195 193 eclass=148 weight=0.0022264668,
147 195 194 eclass=168 weight=0.00399538,
148 196 191 eclass=148 weight=0.0022264668,
149 196 195 eclass=135 weight=0.002820601,
150 197 186 eclass=148 weight=0.0022264668,
151 197 196 eclass=130 weight=0.001791935,
152 198 187 eclass=148 weight=0.0022264668,
153 198 197 eclass=88 weight=0.00131483,
154 199 188 eclass=129 weight=0.002150967,
155 200 189 eclass=129 weight=0.002150967,
156 200 199 eclass=137 weight=0.0027392288,
157 201 190 eclass=129 weight=0.002150967,
158 201 200 eclass=136 weight=0.0010288956,
159 202 192 eclass=129 weight=0.002150967,
160 202 201 eclass=135 weight=0.002820601,
161 203 194 eclass=129 weight=0.002150967,
162 203 202 eclass=148 weight=0.0022264668,
163 204 195 eclass=129 weight=0.002150967,
164 204 203 eclass=168 weight=0.00399538,
165 205 204 eclass=172 weight=0.005631889,
166 206 195 eclass=172 weight=0.005631889,
167 206 205 eclass=129 weight=0.002150967,
168 207 196 eclass=172 weight=0.005631889,
169 207 206 eclass=135 weight=0.002820601,
170 208 197 eclass=172 weight=0.005631889,
171 208 207 eclass=130 weight=0.001791935,
172 209 198 eclass=172 weight=0.005631889,
173 209 208 eclass=88 weight=0.00131483,
174 210 205 eclass=178 weight=0.002295265,
175 211 206 eclass=178 weight=0.002295265,
176 211 210 eclass=129 weight=0.002150967,
177 212 207 eclass=178 weight=0.002295265,
178 212 211 eclass=135 weight=0.002820601,
179 213 208 eclass=178 weight=0.002295265,
180 213 212 eclass=130 weight=0.001791935,
181 214 209 eclass=178 weight=0.002295265,
182 214 213 eclass=88 weight=0.00131483,
183 215 198 eclass=178 weight=0.002295265,
184 215 214 eclass=172 weight=0.005631889,
185 216 187 eclass=178 weight=0.002295265,
186 216 215 eclass=148 weight=0.0022264668,
187 217 183 eclass=178 weight=0.002295265,
188 217 216 eclass=136 weight=0.0010288956,
189 218 184 eclass=178 weight=0.002295265,
190 218 217 eclass=131 weight=8.0933113E-4,
191 219 203 eclass=147 weight=0.002864181,
192 220 204 eclass=147 weight=0.002864181,
193 220 219 eclass=168 weight=0.00399538,
194 221 205 eclass=147 weight=0.002864181,
195 221 220 eclass=172 weight=0.005631889,
196 222 210 eclass=147 weight=0.002864181,
197 222 221 eclass=178 weight=0.002295265,
198 223 222 eclass=177 weight=0.020351024,
199 224 210 eclass=177 weight=0.020351024,
200 224 223 eclass=147 weight=0.002864181,
201 225 211 eclass=177 weight=0.020351024,
202 225 224 eclass=129 weight=0.002150967,
203 226 212 eclass=177 weight=0.020351024,
204 226 225 eclass=135 weight=0.002820601,
205 227 213 eclass=177 weight=0.020351024,
206 227 226 eclass=130 weight=0.001791935,
207 228 214 eclass=177 weight=0.020351024,
208 228 227 eclass=88 weight=0.00131483,
209 229 223 eclass=189 weight=0.016687024,
210 230 224 eclass=189 weight=0.016687024,
211 230 229 eclass=147 weight=0.002864181,
212 231 225 eclass=189 weight=0.016687024,
213 231 230 eclass=129 weight=0.002150967,
214 232 226 eclass=189 weight=0.016687024,
215 232 231 eclass=135 weight=0.002820601,
216 233 227 eclass=189 weight=0.016687024,
217 233 232 eclass=130 weight=0.001791935,
218 234 228 eclass=189 weight=0.016687024,
219 234 233 eclass=88 weight=0.00131483,
220 235 220 eclass=167 weight=0.0071699535,
221 236 221 eclass=167 weight=0.0071699535,
222 236 235 eclass=172 weight=0.005631889,
223 237 222 eclass=167 weight=0.0071699535,
224 237 236 eclass=178 weight=0.002295265,
225 238 223 eclass=167 weight=0.0071699535,
226 238 237 eclass=177 weight=0.020351024,
227 239 229 eclass=167 weight=0.0071699535,
228 239 238 eclass=189 weight=0.016687024,
229 240 230 eclass=167 weight=0.0071699535,
230 240 239 eclass=147 weight=0.002864181,
231 241 231 eclass=167 weight=0.0071699535,
232 241 240 eclass=129 weight=0.002150967,
233 242 236 eclass=171 weight=0.006778291,
234 243 237 eclass=171 weight=0.006778291,
235 243 242 eclass=178 weight=0.002295265,
236 244 238 eclass=171 weight=0.006778291,
237 244 243 eclass=177 weight=0.020351024,
238 245 239 eclass=171 weight=0.006778291,
239 245 244 eclass=189 weight=0.016687024,
240 246 240 eclass=171 weight=0.006778291,
241 246 245 eclass=147 weight=0.002864181,
242 247 241 eclass=171 weight=0.006778291,
243 247 246 eclass=129 weight=0.002150967,
244 248 245 eclass=188 weight=0.008866553,
245 249 246 eclass=188 weight=0.008866553,
246 249 248 eclass=147 weight=0.002864181,
247 250 247 eclass=188 weight=0.008866553,
248 250 249 eclass=129 weight=0.002150967,
249 251 241 eclass=188 weight=0.008866553,
250 251 250 eclass=171 weight=0.006778291,
251 252 231 eclass=188 weight=0.008866553,
252 252 251 eclass=167 weight=0.0071699535,
253 253 175 eclass=273 weight=0.006316217,
254 254 176 eclass=273 weight=0.006316217,
255 254 253 eclass=97 weight=0.0039008106,
256 255 177 eclass=273 weight=0.006316217,
257 255 254 eclass=89 weight=0.0035665152,
258 256 169 eclass=273 weight=0.006316217,
259 256 255 eclass=168 weight=0.00399538,
260 257 168 eclass=273 weight=0.006316217,
261 257 256 eclass=76 weight=0.0058624805,
262 258 167 eclass=273 weight=0.006316217,
263 258 257 eclass=77 weight=7.905726E-4,
264 259 166 eclass=273 weight=0.006316217,
265 259 258 eclass=78 weight=3.225235E-4,
266 260 163 eclass=273 weight=0.006316217,
267 260 259 eclass=53 weight=0.009459432,
268 261 164 eclass=273 weight=0.006316217,
269 261 260 eclass=26 weight=0.006006057,
270 262 161 eclass=273 weight=0.006316217,
271 262 261 eclass=54 weight=0.0018978968,
272 263 156 eclass=273 weight=0.006316217,
273 263 262 eclass=49 weight=5.99077E-4,
274 264 157 eclass=273 weight=0.006316217,
275 264 263 eclass=27 weight=0.01131941,
276 265 173 eclass=111 weight=0.022972334,
277 266 178 eclass=111 weight=0.022972334,
278 266 265 eclass=131 weight=8.0933113E-4,
279 267 188 eclass=111 weight=0.022972334,
280 267 266 eclass=130 weight=0.001791935,
281 268 199 eclass=111 weight=0.022972334,
282 268 267 eclass=129 weight=0.002150967,
283 269 200 eclass=111 weight=0.022972334,
284 269 268 eclass=137 weight=0.0027392288,
285 270 201 eclass=111 weight=0.022972334,
286 270 269 eclass=136 weight=0.0010288956,
287 271 202 eclass=111 weight=0.022972334,
288 271 270 eclass=135 weight=0.002820601,
289 272 203 eclass=111 weight=0.022972334,
290 272 271 eclass=148 weight=0.0022264668,
291 273 219 eclass=111 weight=0.022972334,
292 273 272 eclass=147 weight=0.002864181,
293 274 235 eclass=166 weight=9.831284E-4,
294 275 236 eclass=166 weight=9.831284E-4,
295 275 274 eclass=172 weight=0.005631889,
296 276 242 eclass=166 weight=9.831284E-4,
297 276 275 eclass=171 weight=0.006778291,
298 277 243 eclass=166 weight=9.831284E-4,
299 277 276 eclass=178 weight=0.002295265,
300 278 244 eclass=166 weight=9.831284E-4,
301 278 277 eclass=177 weight=0.020351024,
302 279 245 eclass=166 weight=9.831284E-4,
303 279 278 eclass=189 weight=0.016687024,
304 280 248 eclass=166 weight=9.831284E-4,
305 280 279 eclass=188 weight=0.008866553,
306 281 218 eclass=266 weight=0.010745524,
307 282 184 eclass=266 weight=0.010745524,
308 282 281 eclass=178 weight=0.002295265,
309 283 175 eclass=266 weight=0.010745524,
310 283 282 eclass=137 weight=0.0027392288,
311 284 253 eclass=266 weight=0.010745524,
312 284 283 eclass=273 weight=0.006316217,
313 285 254 eclass=266 weight=0.010745524,
314 285 284 eclass=97 weight=0.0039008106,
315 286 255 eclass=266 weight=0.010745524,
316 286 285 eclass=89 weight=0.0035665152,
317 287 256 eclass=266 weight=0.010745524,
318 287 286 eclass=168 weight=0.00399538,
319 288 257 eclass=266 weight=0.010745524,
320 288 287 eclass=76 weight=0.0058624805,
321 289 258 eclass=266 weight=0.010745524,
322 289 288 eclass=77 weight=7.905726E-4,
323 290 265 eclass=110 weight=0.014049922,
324 291 266 eclass=110 weight=0.014049922,
325 291 290 eclass=131 weight=8.0933113E-4,
326 292 267 eclass=110 weight=0.014049922,
327 292 291 eclass=130 weight=0.001791935,
328 293 268 eclass=110 weight=0.014049922,
329 293 292 eclass=129 weight=0.002150967,
330 294 269 eclass=110 weight=0.014049922,
331 294 293 eclass=137 weight=0.0027392288,
332 295 270 eclass=110 weight=0.014049922,
333 295 294 eclass=136 weight=0.0010288956,
334 296 271 eclass=110 weight=0.014049922,
335 296 295 eclass=135 weight=0.002820601,
336 297 272 eclass=110 weight=0.014049922,
337 297 296 eclass=148 weight=0.0022264668,
338 298 273 eclass=110 weight=0.014049922,
339 298 297 eclass=147 weight=0.002864181,
340 299 280 eclass=187 weight=0.0028663215,
341 300 248 eclass=187 weight=0.0028663215,
342 300 299 eclass=166 weight=9.831284E-4,
343 301 249 eclass=187 weight=0.0028663215,
344 301 300 eclass=147 weight=0.002864181,
345 302 250 eclass=187 weight=0.0028663215,
346 302 301 eclass=129 weight=0.002150967,
347 303 290 eclass=109 weight=0.0035894662,
348 304 291 eclass=109 weight=0.0035894662,
349 304 303 eclass=131 weight=8.0933113E-4,
350 305 292 eclass=109 weight=0.0035894662,
351 305 304 eclass=130 weight=0.001791935,
352 306 293 eclass=109 weight=0.0035894662,
353 306 305 eclass=129 weight=0.002150967,
354 307 294 eclass=109 weight=0.0035894662,
355 307 306 eclass=137 weight=0.0027392288,
356 308 295 eclass=109 weight=0.0035894662,
357 308 307 eclass=136 weight=0.0010288956,
358 309 296 eclass=109 weight=0.0035894662,
359 309 308 eclass=135 weight=0.002820601,
360 310 297 eclass=109 weight=0.0035894662,
361 310 309 eclass=148 weight=0.0022264668,
362 311 298 eclass=109 weight=0.0035894662,
363 311 310 eclass=147 weight=0.002864181,
364 312 231 eclass=258 weight=2.4706873E-4,
365 313 232 eclass=258 weight=2.4706873E-4,
366 313 312 eclass=135 weight=0.002820601,
367 314 233 eclass=258 weight=2.4706873E-4,
368 314 313 eclass=130 weight=0.001791935,
369 315 234 eclass=258 weight=2.4706873E-4,
370 315 314 eclass=88 weight=0.00131483,
371 316 228 eclass=258 weight=2.4706873E-4,
372 316 315 eclass=189 weight=0.016687024,
373 317 214 eclass=258 weight=2.4706873E-4,
374 317 316 eclass=177 weight=0.020351024,
375 318 215 eclass=258 weight=2.4706873E-4,
376 318 317 eclass=172 weight=0.005631889,
377 319 216 eclass=258 weight=2.4706873E-4,
378 319 318 eclass=148 weight=0.0022264668,
379 320 217 eclass=258 weight=2.4706873E-4,
380 320 319 eclass=136 weight=0.0010288956,
381 321 218 eclass=258 weight=2.4706873E-4,
382 321 320 eclass=131 weight=8.0933113E-4,
383 322 281 eclass=258 weight=2.4706873E-4,
384 322 321 eclass=266 weight=0.010745524,
385 323 282 eclass=258 weight=2.4706873E-4,
386 323 322 eclass=178 weight=0.002295265,
387 324 283 eclass=258 weight=2.4706873E-4,
388 324 323 eclass=137 weight=0.0027392288,
389 325 284 eclass=258 weight=2.4706873E-4,
390 325 324 eclass=273 weight=0.006316217,
391 326 285 eclass=258 weight=2.4706873E-4,
392 326 325 eclass=97 weight=0.0039008106,
393 327 286 eclass=258 weight=2.4706873E-4,
394 327 326 eclass=89 weight=0.0035665152,
395 328 326 eclass=286 weight=0.0025190765,
396 329 327 eclass=286 weight=0.0025190765,
397 329 328 eclass=89 weight=0.0035665152,
398 330 286 eclass=286 weight=0.0025190765,
399 330 329 eclass=258 weight=2.4706873E-4,
400 331 287 eclass=286 weight=0.0025190765,
401 331 330 eclass=168 weight=0.00399538,
402 332 288 eclass=286 weight=0.0025190765,
403 332 331 eclass=76 weight=0.0058624805,
404 333 289 eclass=286 weight=0.0025190765,
405 333 332 eclass=77 weight=7.905726E-4,
406 334 258 eclass=286 weight=0.0025190765,
407 334 333 eclass=266 weight=0.010745524,
408 335 259 eclass=286 weight=0.0025190765,
409 335 334 eclass=78 weight=3.225235E-4,
410 336 260 eclass=286 weight=0.0025190765,
411 336 335 eclass=53 weight=0.009459432,
412 337 261 eclass=286 weight=0.0025190765,
413 337 336 eclass=26 weight=0.006006057,
414 338 262 eclass=286 weight=0.0025190765,
415 338 337 eclass=54 weight=0.0018978968,
416 339 263 eclass=286 weight=0.0025190765,
417 339 338 eclass=49 weight=5.99077E-4,
418 340 264 eclass=286 weight=0.0025190765,
419 340 339 eclass=27 weight=0.01131941,
420 341 274 eclass=165 weight=8.6512766E-4,
421 342 275 eclass=165 weight=8.6512766E-4,
422 342 341 eclass=172 weight=0.005631889,
423 343 276 eclass=165 weight=8.6512766E-4,
424 343 342 eclass=171 weight=0.006778291,
425 344 277 eclass=165 weight=8.6512766E-4,
426 344 343 eclass=178 weight=0.002295265,
427 345 278 eclass=165 weight=8.6512766E-4,
428 345 344 eclass=177 weight=0.020351024,
429 346 279 eclass=165 weight=8.6512766E-4,
430 346 345 eclass=189 weight=0.016687024,
431 347 280 eclass=165 weight=8.6512766E-4,
432 347 346 eclass=188 weight=0.008866553,
433 348 299 eclass=165 weight=8.6512766E-4,
434 348 347 eclass=187 weight=0.0028663215,
435 349 348 eclass=186 weight=0.006487408,
436 350 299 eclass=186 weight=0.006487408,
437 350 349 eclass=165 weight=8.6512766E-4,
438 351 300 eclass=186 weight=0.006487408,
439 351 350 eclass=166 weight=9.831284E-4,
440 352 301 eclass=186 weight=0.006487408,
441 352 351 eclass=147 weight=0.002864181,
442 353 302 eclass=186 weight=0.006487408,
443 353 352 eclass=129 weight=0.002150967,
444 354 315 eclass=260 weight=5.586536E-4,
445 354 73 eclass=261 weight=0.3373696,
446 355 316 eclass=260 weight=5.586536E-4,
447 355 354 eclass=189 weight=0.016687024,
448 356 317 eclass=260 weight=5.586536E-4,
449 356 355 eclass=177 weight=0.020351024,
450 357 318 eclass=260 weight=5.586536E-4,
451 357 356 eclass=172 weight=0.005631889,
452 358 319 eclass=260 weight=5.586536E-4,
453 358 357 eclass=148 weight=0.0022264668,
454 359 320 eclass=260 weight=5.586536E-4,
455 359 358 eclass=136 weight=0.0010288956,
456 360 321 eclass=260 weight=5.586536E-4,
457 360 359 eclass=131 weight=8.0933113E-4,
458 361 322 eclass=260 weight=5.586536E-4,
459 361 360 eclass=266 weight=0.010745524,
460 362 323 eclass=260 weight=5.586536E-4,
461 362 361 eclass=178 weight=0.002295265,
462 363 324 eclass=260 weight=5.586536E-4,
463 363 362 eclass=137 weight=0.0027392288,
464 364 325 eclass=260 weight=5.586536E-4,
465 364 363 eclass=273 weight=0.006316217,
466 365 326 eclass=260 weight=5.586536E-4,
467 365 364 eclass=97 weight=0.0039008106,
468 366 328 eclass=260 weight=5.586536E-4,
469 366 365 eclass=286 weight=0.0025190765,
470 367 329 eclass=260 weight=5.586536E-4,
471 367 366 eclass=89 weight=0.0035665152,
472 368 361 eclass=265 weight=0.0028451644,
473 369 362 eclass=265 weight=0.0028451644,
474 369 368 eclass=178 weight=0.002295265,
475 370 363 eclass=265 weight=0.0028451644,
476 370 369 eclass=137 weight=0.0027392288,
477 371 364 eclass=265 weight=0.0028451644,
478 371 370 eclass=273 weight=0.006316217,
479 372 365 eclass=265 weight=0.0028451644,
480 372 371 eclass=97 weight=0.0039008106,
481 373 366 eclass=265 weight=0.0028451644,
482 373 372 eclass=286 weight=0.0025190765,
483 374 367 eclass=265 weight=0.0028451644,
484 374 373 eclass=89 weight=0.0035665152,
485 375 329 eclass=265 weight=0.0028451644,
486 375 374 eclass=260 weight=5.586536E-4,
487 376 330 eclass=265 weight=0.0028451644,
488 376 375 eclass=258 weight=2.4706873E-4,
489 377 331 eclass=265 weight=0.0028451644,
490 377 376 eclass=168 weight=0.00399538,
491 378 125 eclass=22 weight=7.0118025E-4,
492 379 126 eclass=22 weight=7.0118025E-4,
493 379 378 eclass=30 weight=0.0014570663,
494 380 127 eclass=22 weight=7.0118025E-4,
495 380 379 eclass=29 weight=0.012874292,
496 381 128 eclass=22 weight=7.0118025E-4,
497 381 380 eclass=28 weight=0.004367685,
498 382 131 eclass=22 weight=7.0118025E-4,
499 382 381 eclass=27 weight=0.01131941,
500 383 133 eclass=22 weight=7.0118025E-4,
501 383 382 eclass=26 weight=0.006006057,
502 384 134 eclass=22 weight=7.0118025E-4,
503 384 383 eclass=36 weight=0.0012345002,
504 385 149 eclass=22 weight=7.0118025E-4,
505 385 384 eclass=45 weight=0.0023020026,
506 386 154 eclass=22 weight=7.0118025E-4,
507 386 385 eclass=50 weight=0.0017180097,
508 387 159 eclass=22 weight=7.0118025E-4,
509 387 386 eclass=49 weight=5.99077E-4,
510 388 162 eclass=22 weight=7.0118025E-4,
511 388 387 eclass=54 weight=0.0018978968,
512 389 165 eclass=22 weight=7.0118025E-4,
513 389 388 eclass=53 weight=0.009459432,
514 390 303 eclass=108 weight=0.03263899,
515 391 304 eclass=108 weight=0.03263899,
516 391 390 eclass=131 weight=8.0933113E-4,
517 392 305 eclass=108 weight=0.03263899,
518 392 391 eclass=130 weight=0.001791935,
519 393 306 eclass=108 weight=0.03263899,
520 393 392 eclass=129 weight=0.002150967,
521 394 307 eclass=108 weight=0.03263899,
522 394 393 eclass=137 weight=0.0027392288,
523 395 308 eclass=108 weight=0.03263899,
524 395 394 eclass=136 weight=0.0010288956,
525 396 309 eclass=108 weight=0.03263899,
526 396 395 eclass=135 weight=0.002820601,
527 397 310 eclass=108 weight=0.03263899,
528 397 396 eclass=148 weight=0.0022264668,
529 398 311 eclass=108 weight=0.03263899,
530 398 397 eclass=147 weight=0.002864181,
531 399 349 eclass=209 weight=0.0090288,
532 400 350 eclass=209 weight=0.0090288,
533 400 399 eclass=165 weight=8.6512766E-4,
534 401 351 eclass=209 weight=0.0090288,
535 401 400 eclass=166 weight=9.831284E-4,
536 402 352 eclass=209 weight=0.0090288,
537 402 401 eclass=147 weight=0.002864181,
538 403 353 eclass=209 weight=0.0090288,
539 403 402 eclass=129 weight=0.002150967,
540 404 302 eclass=209 weight=0.0090288,
541 404 403 eclass=186 weight=0.006487408,
542 405 371 eclass=272 weight=0.0020298888,
543 406 372 eclass=272 weight=0.0020298888,
544 406 405 eclass=97 weight=0.0039008106,
545 407 373 eclass=272 weight=0.0020298888,
546 407 406 eclass=286 weight=0.0025190765,
547 408 374 eclass=272 weight=0.0020298888,
548 408 407 eclass=89 weight=0.0035665152,
549 409 375 eclass=272 weight=0.0020298888,
550 409 408 eclass=260 weight=5.586536E-4,
551 410 376 eclass=272 weight=0.0020298888,
552 410 409 eclass=258 weight=2.4706873E-4,
553 411 377 eclass=272 weight=0.0020298888,
554 411 410 eclass=168 weight=0.00399538,
555 412 384 eclass=35 weight=0.01227866,
556 413 385 eclass=35 weight=0.01227866,
557 413 412 eclass=45 weight=0.0023020026,
558 414 386 eclass=35 weight=0.01227866,
559 414 413 eclass=50 weight=0.0017180097,
560 415 387 eclass=35 weight=0.01227866,
561 415 414 eclass=49 weight=5.99077E-4,
562 416 388 eclass=35 weight=0.01227866,
563 416 415 eclass=54 weight=0.0018978968,
564 417 389 eclass=35 weight=0.01227866,
565 417 416 eclass=53 weight=0.009459432,
566 418 165 eclass=35 weight=0.01227866,
567 418 417 eclass=22 weight=7.0118025E-4,
568 419 166 eclass=35 weight=0.01227866,
569 419 418 eclass=79 weight=5.7230223E-5,
570 420 167 eclass=35 weight=0.01227866,
571 420 419 eclass=78 weight=3.225235E-4,
572 421 168 eclass=35 weight=0.01227866,
573 421 420 eclass=77 weight=7.905726E-4,
574 422 169 eclass=35 weight=0.01227866,
575 422 421 eclass=76 weight=0.0058624805,
576 423 349 eclass=185 weight=0.00320563,
577 424 399 eclass=185 weight=0.00320563,
578 424 423 eclass=209 weight=0.0090288,
579 425 400 eclass=185 weight=0.00320563,
580 425 424 eclass=165 weight=8.6512766E-4,
581 426 407 eclass=285 weight=0.0074544274,
582 427 408 eclass=285 weight=0.0074544274,
583 427 426 eclass=89 weight=0.0035665152,
584 428 409 eclass=285 weight=0.0074544274,
585 428 427 eclass=260 weight=5.586536E-4,
586 429 410 eclass=285 weight=0.0074544274,
587 429 428 eclass=258 weight=2.4706873E-4,
588 430 411 eclass=285 weight=0.0074544274,
589 430 429 eclass=168 weight=0.00399538,
590 431 377 eclass=285 weight=0.0074544274,
591 431 430 eclass=272 weight=0.0020298888,
592 432 331 eclass=285 weight=0.0074544274,
593 432 431 eclass=265 weight=0.0028451644,
594 433 332 eclass=285 weight=0.0074544274,
595 433 432 eclass=76 weight=0.0058624805,
596 434 116 eclass=5 weight=0.0020444398,
597 435 117 eclass=5 weight=0.0020444398,
598 435 434 eclass=16 weight=0.014086596,
599 436 118 eclass=5 weight=0.0020444398,
600 436 435 eclass=15 weight=0.0050643478,
601 437 120 eclass=5 weight=0.0020444398,
602 437 436 eclass=14 weight=3.749771E-4,
603 438 123 eclass=5 weight=0.0020444398,
604 438 437 eclass=13 weight=0.008592605,
605 439 125 eclass=5 weight=0.0020444398,
606 439 438 eclass=23 weight=0.09700727,
607 440 378 eclass=5 weight=0.0020444398,
608 440 439 eclass=22 weight=7.0118025E-4,
609 441 379 eclass=5 weight=0.0020444398,
610 441 440 eclass=30 weight=0.0014570663,
611 442 380 eclass=5 weight=0.0020444398,
612 442 441 eclass=29 weight=0.012874292,
613 443 381 eclass=5 weight=0.0020444398,
614 443 442 eclass=28 weight=0.004367685,
615 444 382 eclass=5 weight=0.0020444398,
616 444 443 eclass=27 weight=0.01131941,
617 445 383 eclass=5 weight=0.0020444398,
618 445 444 eclass=26 weight=0.006006057,
619 446 384 eclass=5 weight=0.0020444398,
620 446 445 eclass=36 weight=0.0012345002,
621 447 412 eclass=5 weight=0.0020444398,
622 447 446 eclass=35 weight=0.01227866,
623 448 413 eclass=5 weight=0.0020444398,
624 448 447 eclass=45 weight=0.0023020026,
625 449 414 eclass=5 weight=0.0020444398,
626 449 448 eclass=50 weight=0.0017180097,
627 450 415 eclass=5 weight=0.0020444398,
628 450 449 eclass=49 weight=5.99077E-4,
629 451 416 eclass=5 weight=0.0020444398,
630 451 450 eclass=54 weight=0.0018978968,
631 452 417 eclass=5 weight=0.0020444398,
632 452 451 eclass=53 weight=0.009459432,
633 453 390 eclass=107 weight=0.006028089,
634 454 391 eclass=107 weight=0.006028089,
635 454 453 eclass=131 weight=8.0933113E-4,
636 455 392 eclass=107 weight=0.006028089,
637 455 454 eclass=130 weight=0.001791935,
638 456 393 eclass=107 weight=0.006028089,
639 456 455 eclass=129 weight=0.002150967,
640 457 394 eclass=107 weight=0.006028089,
641 457 456 eclass=137 weight=0.0027392288,
642 458 395 eclass=107 weight=0.006028089,
643 458 457 eclass=136 weight=0.0010288956,
644 459 396 eclass=107 weight=0.006028089,
645 459 458 eclass=135 weight=0.002820601,
646 460 397 eclass=107 weight=0.006028089,
647 460 459 eclass=148 weight=0.0022264668,
648 461 398 eclass=107 weight=0.006028089,
649 461 460 eclass=147 weight=0.002864181,
650 462 424 eclass=208 weight=0.019740483,
651 463 425 eclass=208 weight=0.019740483,
652 463 462 eclass=165 weight=8.6512766E-4,
653 464 400 eclass=208 weight=0.019740483,
654 464 463 eclass=185 weight=0.00320563,
655 465 401 eclass=208 weight=0.019740483,
656 465 464 eclass=166 weight=9.831284E-4,
657 466 402 eclass=208 weight=0.019740483,
658 466 465 eclass=147 weight=0.002864181,
659 467 403 eclass=208 weight=0.019740483,
660 467 466 eclass=129 weight=0.002150967,
661 468 462 eclass=229 weight=5.754401E-4,
662 469 463 eclass=229 weight=5.754401E-4,
663 469 468 eclass=165 weight=8.6512766E-4,
664 470 464 eclass=229 weight=5.754401E-4,
665 470 469 eclass=185 weight=0.00320563,
666 471 465 eclass=229 weight=5.754401E-4,
667 471 470 eclass=166 weight=9.831284E-4,
668 472 466 eclass=229 weight=5.754401E-4,
669 472 471 eclass=147 weight=0.002864181,
670 473 467 eclass=229 weight=5.754401E-4,
671 473 472 eclass=129 weight=0.002150967,
672 474 403 eclass=229 weight=5.754401E-4,
673 474 473 eclass=208 weight=0.019740483,
674 475 404 eclass=229 weight=5.754401E-4,
675 475 474 eclass=186 weight=0.006487408,
676 476 302 eclass=229 weight=5.754401E-4,
677 476 475 eclass=209 weight=0.0090288,
678 477 250 eclass=229 weight=5.754401E-4,
679 477 476 eclass=187 weight=0.0028663215,
680 478 251 eclass=229 weight=5.754401E-4,
681 478 477 eclass=171 weight=0.006778291,
682 479 252 eclass=229 weight=5.754401E-4,
683 479 478 eclass=167 weight=0.0071699535,
684 480 231 eclass=229 weight=5.754401E-4,
685 480 479 eclass=188 weight=0.008866553,
686 481 312 eclass=229 weight=5.754401E-4,
687 481 480 eclass=258 weight=2.4706873E-4,
688 482 405 eclass=271 weight=0.007366255,
689 483 406 eclass=271 weight=0.007366255,
690 483 482 eclass=97 weight=0.0039008106,
691 484 407 eclass=271 weight=0.007366255,
692 484 483 eclass=286 weight=0.0025190765,
693 485 426 eclass=271 weight=0.007366255,
694 485 484 eclass=285 weight=0.0074544274,
695 486 427 eclass=271 weight=0.007366255,
696 486 485 eclass=89 weight=0.0035665152,
697 487 440 eclass=21 weight=0.004020746,
698 488 441 eclass=21 weight=0.004020746,
699 488 487 eclass=30 weight=0.0014570663,
700 489 442 eclass=21 weight=0.004020746,
701 489 488 eclass=29 weight=0.012874292,
702 490 443 eclass=21 weight=0.004020746,
703 490 489 eclass=28 weight=0.004367685,
704 491 444 eclass=21 weight=0.004020746,
705 491 490 eclass=27 weight=0.01131941,
706 492 445 eclass=21 weight=0.004020746,
707 492 491 eclass=26 weight=0.006006057,
708 493 446 eclass=21 weight=0.004020746,
709 493 492 eclass=36 weight=0.0012345002,
710 494 447 eclass=21 weight=0.004020746,
711 494 493 eclass=35 weight=0.01227866,
712 495 448 eclass=21 weight=0.004020746,
713 495 494 eclass=45 weight=0.0023020026,
714 496 449 eclass=21 weight=0.004020746,
715 496 495 eclass=50 weight=0.0017180097,
716 497 450 eclass=21 weight=0.004020746,
717 497 496 eclass=49 weight=5.99077E-4,
718 498 451 eclass=21 weight=0.004020746,
719 498 497 eclass=54 weight=0.0018978968,
720 499 452 eclass=21 weight=0.004020746,
721 499 498 eclass=53 weight=0.009459432,
722 500 417 eclass=21 weight=0.004020746,
723 500 499 eclass=5 weight=0.0020444398,
724 501 500 eclass=61 weight=2.2036329E-4,
725 502 417 eclass=61 weight=2.2036329E-4,
726 502 501 eclass=21 weight=0.004020746,
727 503 418 eclass=61 weight=2.2036329E-4,
728 503 502 eclass=22 weight=7.0118025E-4,
729 504 419 eclass=61 weight=2.2036329E-4,
730 504 503 eclass=79 weight=5.7230223E-5,
731 505 420 eclass=61 weight=2.2036329E-4,
732 505 504 eclass=78 weight=3.225235E-4,
733 506 421 eclass=61 weight=2.2036329E-4,
734 506 505 eclass=77 weight=7.905726E-4,
735 507 422 eclass=61 weight=2.2036329E-4,
736 507 506 eclass=76 weight=0.0058624805,
737 508 169 eclass=61 weight=2.2036329E-4,
738 508 507 eclass=35 weight=0.01227866,
739 509 170 eclass=61 weight=2.2036329E-4,
740 509 508 eclass=89 weight=0.0035665152,
741 510 172 eclass=61 weight=2.2036329E-4,
742 510 509 eclass=88 weight=0.00131483,
743 511 173 eclass=61 weight=2.2036329E-4,
744 511 510 eclass=97 weight=0.0039008106,
745 512 502 eclass=67 weight=0.0032434391,
746 513 503 eclass=67 weight=0.0032434391,
747 513 512 eclass=22 weight=7.0118025E-4,
748 514 504 eclass=67 weight=0.0032434391,
749 514 513 eclass=79 weight=5.7230223E-5,
750 515 505 eclass=67 weight=0.0032434391,
751 515 514 eclass=78 weight=3.225235E-4,
752 516 506 eclass=67 weight=0.0032434391,
753 516 515 eclass=77 weight=7.905726E-4,
754 517 507 eclass=67 weight=0.0032434391,
755 517 516 eclass=76 weight=0.0058624805,
756 518 508 eclass=67 weight=0.0032434391,
757 518 517 eclass=35 weight=0.01227866,
758 519 509 eclass=67 weight=0.0032434391,
759 519 518 eclass=89 weight=0.0035665152,
760 520 510 eclass=67 weight=0.0032434391,
761 520 519 eclass=88 weight=0.00131483,
762 521 511 eclass=67 weight=0.0032434391,
763 521 520 eclass=97 weight=0.0039008106,
764 522 173 eclass=67 weight=0.0032434391,
765 522 521 eclass=61 weight=2.2036329E-4,
766 523 456 eclass=128 weight=0.002794011,
767 524 457 eclass=128 weight=0.002794011,
768 524 523 eclass=137 weight=0.0027392288,
769 525 458 eclass=128 weight=0.002794011,
770 525 524 eclass=136 weight=0.0010288956,
771 526 459 eclass=128 weight=0.002794011,
772 526 525 eclass=135 weight=0.002820601,
773 527 460 eclass=128 weight=0.002794011,
774 527 526 eclass=148 weight=0.0022264668,
775 528 461 eclass=128 weight=0.002794011,
776 528 527 eclass=147 weight=0.002864181,
777 529 398 eclass=128 weight=0.002794011,
778 529 528 eclass=107 weight=0.006028089,
779 530 311 eclass=128 weight=0.002794011,
780 530 529 eclass=108 weight=0.03263899,
781 531 298 eclass=128 weight=0.002794011,
782 531 530 eclass=109 weight=0.0035894662,
783 532 423 eclass=196 weight=0.0011905022,
784 533 424 eclass=196 weight=0.0011905022,
785 533 532 eclass=209 weight=0.0090288,
786 534 462 eclass=196 weight=0.0011905022,
787 534 533 eclass=208 weight=0.019740483,
788 535 468 eclass=196 weight=0.0011905022,
789 535 534 eclass=229 weight=5.754401E-4,
790 536 469 eclass=196 weight=0.0011905022,
791 536 535 eclass=165 weight=8.6512766E-4,
792 537 536 eclass=232 weight=0.0025434282,
793 538 469 eclass=232 weight=0.0025434282,
794 538 537 eclass=196 weight=0.0011905022,
795 539 470 eclass=232 weight=0.0025434282,
796 539 538 eclass=185 weight=0.00320563,
797 540 471 eclass=232 weight=0.0025434282,
798 540 539 eclass=166 weight=9.831284E-4,
799 541 472 eclass=232 weight=0.0025434282,
800 541 540 eclass=147 weight=0.002864181,
801 542 473 eclass=232 weight=0.0025434282,
802 542 541 eclass=129 weight=0.002150967,
803 543 474 eclass=232 weight=0.0025434282,
804 543 542 eclass=208 weight=0.019740483,
805 544 475 eclass=232 weight=0.0025434282,
806 544 543 eclass=186 weight=0.006487408,
807 545 476 eclass=232 weight=0.0025434282,
808 545 544 eclass=209 weight=0.0090288,
809 546 477 eclass=232 weight=0.0025434282,
810 546 545 eclass=187 weight=0.0028663215,
811 547 478 eclass=232 weight=0.0025434282,
812 547 546 eclass=171 weight=0.006778291,
813 548 479 eclass=232 weight=0.0025434282,
814 548 547 eclass=167 weight=0.0071699535,
815 549 480 eclass=232 weight=0.0025434282,
816 549 548 eclass=188 weight=0.008866553,
817 550 481 eclass=232 weight=0.0025434282,
818 550 549 eclass=258 weight=2.4706873E-4,
819 551 368 eclass=264 weight=0.010551252,
820 552 369 eclass=264 weight=0.010551252,
821 552 551 eclass=178 weight=0.002295265,
822 553 370 eclass=264 weight=0.010551252,
823 553 552 eclass=137 weight=0.0027392288,
824 554 371 eclass=264 weight=0.010551252,
825 554 553 eclass=273 weight=0.006316217,
826 555 405 eclass=264 weight=0.010551252,
827 555 554 eclass=272 weight=0.0020298888,
828 556 482 eclass=264 weight=0.010551252,
829 556 555 eclass=271 weight=0.007366255,
830 557 483 eclass=264 weight=0.010551252,
831 557 556 eclass=97 weight=0.0039008106,
832 558 484 eclass=264 weight=0.010551252,
833 558 557 eclass=286 weight=0.0025190765,
834 559 485 eclass=264 weight=0.010551252,
835 559 558 eclass=285 weight=0.0074544274,
836 560 486 eclass=264 weight=0.010551252,
837 560 559 eclass=89 weight=0.0035665152,
838 561 502 eclass=64 weight=0.002189005,
839 562 512 eclass=64 weight=0.002189005,
840 562 561 eclass=67 weight=0.0032434391,
841 563 513 eclass=64 weight=0.002189005,
842 563 562 eclass=22 weight=7.0118025E-4,
843 564 514 eclass=64 weight=0.002189005,
844 564 563 eclass=79 weight=5.7230223E-5,
845 565 515 eclass=64 weight=0.002189005,
846 565 564 eclass=78 weight=3.225235E-4,
847 566 516 eclass=64 weight=0.002189005,
848 566 565 eclass=77 weight=7.905726E-4,
849 567 517 eclass=64 weight=0.002189005,
850 567 566 eclass=76 weight=0.0058624805,
851 568 518 eclass=64 weight=0.002189005,
852 568 567 eclass=35 weight=0.01227866,
853 569 519 eclass=64 weight=0.002189005,
854 569 568 eclass=89 weight=0.0035665152,
855 570 520 eclass=64 weight=0.002189005,
856 570 569 eclass=88 weight=0.00131483,
857 571 521 eclass=64 weight=0.002189005,
858 571 570 eclass=97 weight=0.0039008106,
859 572 562 eclass=72 weight=3.294128E-4,
860 573 563 eclass=72 weight=3.294128E-4,
861 573 572 eclass=22 weight=7.0118025E-4,
862 574 564 eclass=72 weight=3.294128E-4,
863 574 573 eclass=79 weight=5.7230223E-5,
864 575 565 eclass=72 weight=3.294128E-4,
865 575 574 eclass=78 weight=3.225235E-4,
866 576 566 eclass=72 weight=3.294128E-4,
867 576 575 eclass=77 weight=7.905726E-4,
868 577 567 eclass=72 weight=3.294128E-4,
869 577 576 eclass=76 weight=0.0058624805,
870 578 568 eclass=72 weight=3.294128E-4,
871 578 577 eclass=35 weight=0.01227866,
872 579 569 eclass=72 weight=3.294128E-4,
873 579 578 eclass=89 weight=0.0035665152,
874 580 570 eclass=72 weight=3.294128E-4,
875 580 579 eclass=88 weight=0.00131483,
876 581 571 eclass=72 weight=3.294128E-4,
877 581 580 eclass=97 weight=0.0039008106,
878 582 521 eclass=72 weight=3.294128E-4,
879 582 581 eclass=64 weight=0.002189005,
880 583 522 eclass=72 weight=3.294128E-4,
881 583 582 eclass=61 weight=2.2036329E-4,
882 584 534 eclass=207 weight=0.01567394,
883 585 535 eclass=207 weight=0.01567394,
884 585 584 eclass=229 weight=5.754401E-4,
885 586 536 eclass=207 weight=0.01567394,
886 586 585 eclass=165 weight=8.6512766E-4,
887 587 537 eclass=207 weight=0.01567394,
888 587 586 eclass=232 weight=0.0025434282,
889 588 538 eclass=207 weight=0.01567394,
890 588 587 eclass=196 weight=0.0011905022,
891 589 487 eclass=20 weight=0.018144142,
892 590 488 eclass=20 weight=0.018144142,
893 590 589 eclass=30 weight=0.0014570663,
894 591 489 eclass=20 weight=0.018144142,
895 591 590 eclass=29 weight=0.012874292,
896 592 490 eclass=20 weight=0.018144142,
897 592 591 eclass=28 weight=0.004367685,
898 593 491 eclass=20 weight=0.018144142,
899 593 592 eclass=27 weight=0.01131941,
900 594 492 eclass=20 weight=0.018144142,
901 594 593 eclass=26 weight=0.006006057,
902 595 493 eclass=20 weight=0.018144142,
903 595 594 eclass=36 weight=0.0012345002,
904 596 494 eclass=20 weight=0.018144142,
905 596 595 eclass=35 weight=0.01227866,
906 597 495 eclass=20 weight=0.018144142,
907 597 596 eclass=45 weight=0.0023020026,
908 598 496 eclass=20 weight=0.018144142,
909 598 597 eclass=50 weight=0.0017180097,
910 599 497 eclass=20 weight=0.018144142,
911 599 598 eclass=49 weight=5.99077E-4,
912 600 498 eclass=20 weight=0.018144142,
913 600 599 eclass=54 weight=0.0018978968,
914 601 499 eclass=20 weight=0.018144142,
915 601 600 eclass=53 weight=0.009459432,
916 602 453 eclass=106 weight=0.0048799724,
917 603 454 eclass=106 weight=0.0048799724,
918 603 602 eclass=131 weight=8.0933113E-4,
919 604 455 eclass=106 weight=0.0048799724,
920 604 603 eclass=130 weight=0.001791935,
921 605 456 eclass=106 weight=0.0048799724,
922 605 604 eclass=129 weight=0.002150967,
923 606 523 eclass=106 weight=0.0048799724,
924 606 605 eclass=128 weight=0.002794011,
925 607 524 eclass=106 weight=0.0048799724,
926 607 606 eclass=137 weight=0.0027392288,
927 608 525 eclass=106 weight=0.0048799724,
928 608 607 eclass=136 weight=0.0010288956,
929 609 526 eclass=106 weight=0.0048799724,
930 609 608 eclass=135 weight=0.002820601,
931 610 602 eclass=115 weight=0.016314616,
932 611 603 eclass=115 weight=0.016314616,
933 611 610 eclass=131 weight=8.0933113E-4,
934 612 604 eclass=115 weight=0.016314616,
935 612 611 eclass=130 weight=0.001791935,
936 613 605 eclass=115 weight=0.016314616,
937 613 612 eclass=129 weight=0.002150967,
938 614 606 eclass=115 weight=0.016314616,
939 614 613 eclass=128 weight=0.002794011,
940 615 607 eclass=115 weight=0.016314616,
941 615 614 eclass=137 weight=0.0027392288,
942 616 608 eclass=115 weight=0.016314616,
943 616 615 eclass=136 weight=0.0010288956,
944 617 609 eclass=115 weight=0.016314616,
945 617 616 eclass=135 weight=0.002820601,
946 618 526 eclass=115 weight=0.016314616,
947 618 617 eclass=106 weight=0.0048799724,
948 619 617 eclass=143 weight=0.004311734,
949 620 618 eclass=143 weight=0.004311734,
950 620 619 eclass=106 weight=0.0048799724,
951 621 526 eclass=143 weight=0.004311734,
952 621 620 eclass=115 weight=0.016314616,
953 622 527 eclass=143 weight=0.004311734,
954 622 621 eclass=148 weight=0.0022264668,
955 623 528 eclass=143 weight=0.004311734,
956 623 622 eclass=147 weight=0.002864181,
957 624 529 eclass=143 weight=0.004311734,
958 624 623 eclass=107 weight=0.006028089,
959 625 530 eclass=143 weight=0.004311734,
960 625 624 eclass=108 weight=0.03263899,
961 626 531 eclass=143 weight=0.004311734,
962 626 625 eclass=109 weight=0.0035894662,
963 627 584 eclass=206 weight=0.0016753416,
964 628 585 eclass=206 weight=0.0016753416,
965 628 627 eclass=229 weight=5.754401E-4,
966 629 586 eclass=206 weight=0.0016753416,
967 629 628 eclass=165 weight=8.6512766E-4,
968 630 587 eclass=206 weight=0.0016753416,
969 630 629 eclass=232 weight=0.0025434282,
970 631 556 eclass=270 weight=0.0011662086,
971 632 557 eclass=270 weight=0.0011662086,
972 632 631 eclass=97 weight=0.0039008106,
973 633 558 eclass=270 weight=0.0011662086,
974 633 632 eclass=286 weight=0.0025190765,
975 634 559 eclass=270 weight=0.0011662086,
976 634 633 eclass=285 weight=0.0074544274,
977 635 560 eclass=270 weight=0.0011662086,
978 635 634 eclass=89 weight=0.0035665152,
979 636 145 eclass=332 weight=1.7614363E-4,
980 637 146 eclass=332 weight=1.7614363E-4,
981 637 636 eclass=16 weight=0.014086596,
982 638 147 eclass=332 weight=1.7614363E-4,
983 638 637 eclass=7 weight=0.01307836,
984 639 148 eclass=332 weight=1.7614363E-4,
985 639 638 eclass=8 weight=0.0016657569,
986 640 111 eclass=332 weight=1.7614363E-4,
987 640 639 eclass=79 weight=5.7230223E-5,
988 641 106 eclass=332 weight=1.7614363E-4,
989 641 640 eclass=30 weight=0.0014570663,
990 642 1 eclass=332 weight=1.7614363E-4,
991 642 641 eclass=9 weight=0.12136404,
992 643 572 eclass=71 weight=0.0033230465,
993 644 573 eclass=71 weight=0.0033230465,
994 644 643 eclass=22 weight=7.0118025E-4,
995 645 574 eclass=71 weight=0.0033230465,
996 645 644 eclass=79 weight=5.7230223E-5,
997 646 575 eclass=71 weight=0.0033230465,
998 646 645 eclass=78 weight=3.225235E-4,
999 647 576 eclass=71 weight=0.0033230465,
1000 647 646 eclass=77 weight=7.905726E-4,
1001 648 577 eclass=71 weight=0.0033230465,
1002 648 647 eclass=76 weight=0.0058624805,
1003 649 578 eclass=71 weight=0.0033230465,
1004 649 648 eclass=35 weight=0.01227866,
1005 650 579 eclass=71 weight=0.0033230465,
1006 650 649 eclass=89 weight=0.0035665152,
1007 651 580 eclass=71 weight=0.0033230465,
1008 651 650 eclass=88 weight=0.00131483,
1009 652 581 eclass=71 weight=0.0033230465,
1010 652 651 eclass=97 weight=0.0039008106,
1011 653 610 eclass=114 weight=0.010332461,
1012 654 611 eclass=114 weight=0.010332461,
1013 654 653 eclass=131 weight=8.0933113E-4,
1014 655 612 eclass=114 weight=0.010332461,
1015 655 654 eclass=130 weight=0.001791935,
1016 656 613 eclass=114 weight=0.010332461,
1017 656 655 eclass=129 weight=0.002150967,
1018 657 614 eclass=114 weight=0.010332461,
1019 657 656 eclass=128 weight=0.002794011,
1020 658 615 eclass=114 weight=0.010332461,
1021 658 657 eclass=137 weight=0.0027392288,
1022 659 616 eclass=114 weight=0.010332461,
1023 659 658 eclass=136 weight=0.0010288956,
1024 660 617 eclass=114 weight=0.010332461,
1025 660 659 eclass=135 weight=0.002820601,
1026 661 619 eclass=114 weight=0.010332461,
1027 661 660 eclass=143 weight=0.004311734,
1028 662 341 eclass=164 weight=0.0031054104,
1029 663 342 eclass=164 weight=0.0031054104,
1030 663 662 eclass=172 weight=0.005631889,
1031 664 343 eclass=164 weight=0.0031054104,
1032 664 663 eclass=171 weight=0.006778291,
1033 665 344 eclass=164 weight=0.0031054104,
1034 665 664 eclass=178 weight=0.002295265,
1035 666 345 eclass=164 weight=0.0031054104,
1036 666 665 eclass=177 weight=0.020351024,
1037 667 346 eclass=164 weight=0.0031054104,
1038 667 666 eclass=189 weight=0.016687024,
1039 668 347 eclass=164 weight=0.0031054104,
1040 668 667 eclass=188 weight=0.008866553,
1041 669 348 eclass=164 weight=0.0031054104,
1042 669 668 eclass=187 weight=0.0028663215,
1043 670 349 eclass=164 weight=0.0031054104,
1044 670 669 eclass=186 weight=0.006487408,
1045 671 423 eclass=164 weight=0.0031054104,
1046 671 670 eclass=185 weight=0.00320563,
1047 672 532 eclass=164 weight=0.0031054104,
1048 672 671 eclass=196 weight=0.0011905022,
1049 673 672 eclass=195 weight=0.008667683,
1050 674 532 eclass=195 weight=0.008667683,
1051 674 673 eclass=164 weight=0.0031054104,
1052 675 533 eclass=195 weight=0.008667683,
1053 675 674 eclass=209 weight=0.0090288,
1054 676 534 eclass=195 weight=0.008667683,
1055 676 675 eclass=208 weight=0.019740483,
1056 677 584 eclass=195 weight=0.008667683,
1057 677 676 eclass=207 weight=0.01567394,
1058 678 627 eclass=195 weight=0.008667683,
1059 678 677 eclass=206 weight=0.0016753416,
1060 679 678 eclass=214 weight=0.0013351664,
1061 680 627 eclass=214 weight=0.0013351664,
1062 680 679 eclass=195 weight=0.008667683,
1063 681 628 eclass=214 weight=0.0013351664,
1064 681 680 eclass=229 weight=5.754401E-4,
1065 682 629 eclass=214 weight=0.0013351664,
1066 682 681 eclass=165 weight=8.6512766E-4,
1067 683 630 eclass=214 weight=0.0013351664,
1068 683 682 eclass=232 weight=0.0025434282,
1069 684 632 eclass=281 weight=0.0031234429,
1070 685 633 eclass=281 weight=0.0031234429,
1071 685 684 eclass=286 weight=0.0025190765,
1072 686 634 eclass=281 weight=0.0031234429,
1073 686 685 eclass=285 weight=0.0074544274,
1074 687 635 eclass=281 weight=0.0031234429,
1075 687 686 eclass=89 weight=0.0035665152,
1076 688 560 eclass=281 weight=0.0031234429,
1077 688 687 eclass=270 weight=0.0011662086,
1078 689 589 eclass=19 weight=4.9283955E-4,
1079 690 590 eclass=19 weight=4.9283955E-4,
1080 690 689 eclass=30 weight=0.0014570663,
1081 691 591 eclass=19 weight=4.9283955E-4,
1082 691 690 eclass=29 weight=0.012874292,
1083 692 592 eclass=19 weight=4.9283955E-4,
1084 692 691 eclass=28 weight=0.004367685,
1085 693 593 eclass=19 weight=4.9283955E-4,
1086 693 692 eclass=27 weight=0.01131941,
1087 694 594 eclass=19 weight=4.9283955E-4,
1088 694 693 eclass=26 weight=0.006006057,
1089 695 595 eclass=19 weight=4.9283955E-4,
1090 695 694 eclass=36 weight=0.0012345002,
1091 696 596 eclass=19 weight=4.9283955E-4,
1092 696 695 eclass=35 weight=0.01227866,
1093 697 597 eclass=19 weight=4.9283955E-4,
1094 697 696 eclass=45 weight=0.0023020026,
1095 698 696 eclass=34 weight=5.9655827E-4,
1096 699 697 eclass=34 weight=5.9655827E-4,
1097 699 698 eclass=45 weight=0.0023020026,
1098 700 597 eclass=34 weight=5.9655827E-4,
1099 700 699 eclass=19 weight=4.9283955E-4,
1100 701 598 eclass=34 weight=5.9655827E-4,
1101 701 700 eclass=50 weight=0.0017180097,
1102 702 599 eclass=34 weight=5.9655827E-4,
1103 702 701 eclass=49 weight=5.99077E-4,
1104 703 600 eclass=34 weight=5.9655827E-4,
1105 703 702 eclass=54 weight=0.0018978968,
1106 704 601 eclass=34 weight=5.9655827E-4,
1107 704 703 eclass=53 weight=0.009459432,
1108 705 643 eclass=70 weight=0.0013066661,
1109 706 644 eclass=70 weight=0.0013066661,
1110 706 705 eclass=22 weight=7.0118025E-4,
1111 707 645 eclass=70 weight=0.0013066661,
1112 707 706 eclass=79 weight=5.7230223E-5,
1113 708 646 eclass=70 weight=0.0013066661,
1114 708 707 eclass=78 weight=3.225235E-4,
1115 709 647 eclass=70 weight=0.0013066661,
1116 709 708 eclass=77 weight=7.905726E-4,
1117 710 648 eclass=70 weight=0.0013066661,
1118 710 709 eclass=76 weight=0.0058624805,
1119 711 649 eclass=70 weight=0.0013066661,
1120 711 710 eclass=35 weight=0.01227866,
1121 712 650 eclass=70 weight=0.0013066661,
1122 712 711 eclass=89 weight=0.0035665152,
1123 713 651 eclass=70 weight=0.0013066661,
1124 713 712 eclass=88 weight=0.00131483,
1125 714 652 eclass=70 weight=0.0013066661,
1126 714 713 eclass=97 weight=0.0039008106,
1127 715 711 eclass=86 weight=0.0047043604,
1128 716 712 eclass=86 weight=0.0047043604,
1129 716 715 eclass=89 weight=0.0035665152,
1130 717 713 eclass=86 weight=0.0047043604,
1131 717 716 eclass=88 weight=0.00131483,
1132 718 714 eclass=86 weight=0.0047043604,
1133 718 717 eclass=97 weight=0.0039008106,
1134 719 652 eclass=86 weight=0.0047043604,
1135 719 718 eclass=70 weight=0.0013066661,
1136 720 581 eclass=86 weight=0.0047043604,
1137 720 719 eclass=71 weight=0.0033230465,
1138 721 582 eclass=86 weight=0.0047043604,
1139 721 720 eclass=64 weight=0.002189005,
1140 722 583 eclass=86 weight=0.0047043604,
1141 722 721 eclass=61 weight=2.2036329E-4,
1142 723 602 eclass=105 weight=0.002373844,
1143 724 610 eclass=105 weight=0.002373844,
1144 724 723 eclass=115 weight=0.016314616,
1145 725 653 eclass=105 weight=0.002373844,
1146 725 724 eclass=114 weight=0.010332461,
1147 726 654 eclass=105 weight=0.002373844,
1148 726 725 eclass=131 weight=8.0933113E-4,
1149 727 655 eclass=105 weight=0.002373844,
1150 727 726 eclass=130 weight=0.001791935,
1151 728 656 eclass=105 weight=0.002373844,
1152 728 727 eclass=129 weight=0.002150967,
1153 729 657 eclass=105 weight=0.002373844,
1154 729 728 eclass=128 weight=0.002794011,
1155 730 660 eclass=134 weight=0.019077472,
1156 731 661 eclass=134 weight=0.019077472,
1157 731 730 eclass=143 weight=0.004311734,
1158 732 619 eclass=134 weight=0.019077472,
1159 732 731 eclass=114 weight=0.010332461,
1160 733 620 eclass=134 weight=0.019077472,
1161 733 732 eclass=106 weight=0.0048799724,
1162 734 621 eclass=134 weight=0.019077472,
1163 734 733 eclass=115 weight=0.016314616,
1164 735 622 eclass=134 weight=0.019077472,
1165 735 734 eclass=148 weight=0.0022264668,
1166 736 623 eclass=134 weight=0.019077472,
1167 736 735 eclass=147 weight=0.002864181,
1168 737 624 eclass=134 weight=0.019077472,
1169 737 736 eclass=107 weight=0.006028089,
1170 738 678 eclass=205 weight=0.09059653,
1171 739 679 eclass=205 weight=0.09059653,
1172 739 738 eclass=214 weight=0.0013351664,
1173 740 680 eclass=205 weight=0.09059653,
1174 740 739 eclass=195 weight=0.008667683,
1175 741 681 eclass=205 weight=0.09059653,
1176 741 740 eclass=229 weight=5.754401E-4,
1177 742 739 eclass=221 weight=0.0010152735,
1178 743 740 eclass=221 weight=0.0010152735,
1179 743 742 eclass=195 weight=0.008667683,
1180 744 741 eclass=221 weight=0.0010152735,
1181 744 743 eclass=229 weight=5.754401E-4,
1182 745 681 eclass=221 weight=0.0010152735,
1183 745 744 eclass=205 weight=0.09059653,
1184 746 682 eclass=221 weight=0.0010152735,
1185 746 745 eclass=165 weight=8.6512766E-4,
1186 747 683 eclass=221 weight=0.0010152735,
1187 747 746 eclass=232 weight=0.0025434282,
1188 748 684 eclass=280 weight=0.007424871,
1189 749 685 eclass=280 weight=0.007424871,
1190 749 748 eclass=286 weight=0.0025190765,
1191 750 686 eclass=280 weight=0.007424871,
1192 750 749 eclass=285 weight=0.0074544274,
1193 751 687 eclass=280 weight=0.007424871,
1194 751 750 eclass=89 weight=0.0035665152,
1195 752 750 eclass=284 weight=0.0033530334,
1196 753 751 eclass=284 weight=0.0033530334,
1197 753 752 eclass=89 weight=0.0035665152,
1198 754 687 eclass=284 weight=0.0033530334,
1199 754 753 eclass=280 weight=0.007424871,
1200 755 688 eclass=284 weight=0.0033530334,
1201 755 754 eclass=270 weight=0.0011662086,
1202 756 755 eclass=301 weight=0.017052654,
1203 757 688 eclass=301 weight=0.017052654,
1204 757 756 eclass=284 weight=0.0033530334,
1205 758 560 eclass=301 weight=0.017052654,
1206 758 757 eclass=281 weight=0.0031234429,
1207 759 486 eclass=301 weight=0.017052654,
1208 759 758 eclass=264 weight=0.010551252,
1209 760 427 eclass=301 weight=0.017052654,
1210 760 759 eclass=271 weight=0.007366255,
1211 761 428 eclass=301 weight=0.017052654,
1212 761 760 eclass=260 weight=5.586536E-4,
1213 762 429 eclass=301 weight=0.017052654,
1214 762 761 eclass=258 weight=2.4706873E-4,
1215 763 430 eclass=301 weight=0.017052654,
1216 763 762 eclass=168 weight=0.00399538,
1217 764 431 eclass=301 weight=0.017052654,
1218 764 763 eclass=272 weight=0.0020298888,
1219 765 432 eclass=301 weight=0.017052654,
1220 765 764 eclass=265 weight=0.0028451644,
1221 766 433 eclass=301 weight=0.017052654,
1222 766 765 eclass=76 weight=0.0058624805,
1223 767 637 eclass=341 weight=0.006437918,
1224 768 638 eclass=341 weight=0.006437918,
1225 768 767 eclass=7 weight=0.01307836,
1226 769 639 eclass=341 weight=0.006437918,
1227 769 768 eclass=8 weight=0.0016657569,
1228 770 640 eclass=341 weight=0.006437918,
1229 770 769 eclass=79 weight=5.7230223E-5,
1230 771 641 eclass=341 weight=0.006437918,
1231 771 770 eclass=30 weight=0.0014570663,
1232 772 642 eclass=341 weight=0.006437918,
1233 772 771 eclass=9 weight=0.12136404,
1234 773 710 eclass=75 weight=0.0060408786,
1235 774 711 eclass=75 weight=0.0060408786,
1236 774 773 eclass=35 weight=0.01227866,
1237 775 715 eclass=75 weight=0.0060408786,
1238 775 774 eclass=86 weight=0.0047043604,
1239 776 716 eclass=75 weight=0.0060408786,
1240 776 775 eclass=89 weight=0.0035665152,
1241 777 717 eclass=75 weight=0.0060408786,
1242 777 776 eclass=88 weight=0.00131483,
1243 778 718 eclass=75 weight=0.0060408786,
1244 778 777 eclass=97 weight=0.0039008106,
1245 779 775 eclass=85 weight=0.008534117,
1246 780 776 eclass=85 weight=0.008534117,
1247 780 779 eclass=89 weight=0.0035665152,
1248 781 777 eclass=85 weight=0.008534117,
1249 781 780 eclass=88 weight=0.00131483,
1250 782 778 eclass=85 weight=0.008534117,
1251 782 781 eclass=97 weight=0.0039008106,
1252 783 718 eclass=85 weight=0.008534117,
1253 783 782 eclass=75 weight=0.0060408786,
1254 784 719 eclass=85 weight=0.008534117,
1255 784 783 eclass=70 weight=0.0013066661,
1256 785 731 eclass=142 weight=0.006839055,
1257 786 732 eclass=142 weight=0.006839055,
1258 786 785 eclass=114 weight=0.010332461,
1259 787 733 eclass=142 weight=0.006839055,
1260 787 786 eclass=106 weight=0.0048799724,
1261 788 734 eclass=142 weight=0.006839055,
1262 788 787 eclass=115 weight=0.016314616,
1263 789 735 eclass=142 weight=0.006839055,
1264 789 788 eclass=148 weight=0.0022264668,
1265 790 736 eclass=142 weight=0.006839055,
1266 790 789 eclass=147 weight=0.002864181,
1267 791 737 eclass=142 weight=0.006839055,
1268 791 790 eclass=107 weight=0.006028089,
1269 791 41 eclass=152 weight=0.27779686,
1270 792 673 eclass=194 weight=0.006075379,
1271 793 674 eclass=194 weight=0.006075379,
1272 793 792 eclass=164 weight=0.0031054104,
1273 794 675 eclass=194 weight=0.006075379,
1274 794 793 eclass=209 weight=0.0090288,
1275 795 676 eclass=194 weight=0.006075379,
1276 795 794 eclass=208 weight=0.019740483,
1277 796 677 eclass=194 weight=0.006075379,
1278 796 795 eclass=207 weight=0.01567394,
1279 797 678 eclass=194 weight=0.006075379,
1280 797 796 eclass=206 weight=0.0016753416,
1281 798 738 eclass=194 weight=0.006075379,
1282 798 797 eclass=205 weight=0.09059653,
1283 799 739 eclass=194 weight=0.006075379,
1284 799 798 eclass=214 weight=0.0013351664,
1285 800 742 eclass=194 weight=0.006075379,
1286 800 799 eclass=221 weight=0.0010152735,
1287 801 798 eclass=204 weight=0.021186644,
1288 802 799 eclass=204 weight=0.021186644,
1289 802 801 eclass=214 weight=0.0013351664,
1290 803 800 eclass=204 weight=0.021186644,
1291 803 802 eclass=221 weight=0.0010152735,
1292 804 742 eclass=204 weight=0.021186644,
1293 804 803 eclass=194 weight=0.006075379,
1294 805 802 eclass=213 weight=0.002611675,
1295 806 803 eclass=213 weight=0.002611675,
1296 806 805 eclass=221 weight=0.0010152735,
1297 807 804 eclass=213 weight=0.002611675,
1298 807 806 eclass=194 weight=0.006075379,
1299 808 742 eclass=213 weight=0.002611675,
1300 808 807 eclass=204 weight=0.021186644,
1301 809 743 eclass=213 weight=0.002611675,
1302 809 808 eclass=195 weight=0.008667683,
1303 810 744 eclass=213 weight=0.002611675,
1304 810 809 eclass=229 weight=5.754401E-4,
1305 811 806 eclass=220 weight=0.0067043332,
1306 812 807 eclass=220 weight=0.0067043332,
1307 812 811 eclass=194 weight=0.006075379,
1308 813 808 eclass=220 weight=0.0067043332,
1309 813 812 eclass=204 weight=0.021186644,
1310 814 809 eclass=220 weight=0.0067043332,
1311 814 813 eclass=195 weight=0.008667683,
1312 815 810 eclass=220 weight=0.0067043332,
1313 815 814 eclass=229 weight=5.754401E-4,
1314 816 744 eclass=220 weight=0.0067043332,
1315 816 815 eclass=213 weight=0.002611675,
1316 817 745 eclass=220 weight=0.0067043332,
1317 817 816 eclass=205 weight=0.09059653,
1318 818 746 eclass=220 weight=0.0067043332,
1319 818 817 eclass=165 weight=8.6512766E-4,
1320 819 747 eclass=220 weight=0.0067043332,
1321 819 818 eclass=232 weight=0.0025434282,
1322 820 637 eclass=335 weight=0.010433405,
1323 821 767 eclass=335 weight=0.010433405,
1324 821 820 eclass=341 weight=0.006437918,
1325 822 768 eclass=335 weight=0.010433405,
1326 822 821 eclass=7 weight=0.01307836,
1327 823 769 eclass=335 weight=0.010433405,
1328 823 822 eclass=8 weight=0.0016657569,
1329 824 821 eclass=340 weight=0.005125351,
1330 825 822 eclass=340 weight=0.005125351,
1331 825 824 eclass=7 weight=0.01307836,
1332 826 823 eclass=340 weight=0.005125351,
1333 826 825 eclass=8 weight=0.0016657569,
1334 827 769 eclass=340 weight=0.005125351,
1335 827 826 eclass=335 weight=0.010433405,
1336 828 770 eclass=340 weight=0.005125351,
1337 828 827 eclass=79 weight=5.7230223E-5,
1338 829 771 eclass=340 weight=0.005125351,
1339 829 828 eclass=30 weight=0.0014570663,
1340 830 501 eclass=60 weight=0.039212927,
1341 831 502 eclass=60 weight=0.039212927,
1342 831 830 eclass=21 weight=0.004020746,
1343 832 561 eclass=60 weight=0.039212927,
1344 832 831 eclass=64 weight=0.002189005,
1345 833 562 eclass=60 weight=0.039212927,
1346 833 832 eclass=67 weight=0.0032434391,
1347 834 572 eclass=60 weight=0.039212927,
1348 834 833 eclass=72 weight=3.294128E-4,
1349 835 643 eclass=60 weight=0.039212927,
1350 835 834 eclass=71 weight=0.0033230465,
1351 836 705 eclass=60 weight=0.039212927,
1352 836 835 eclass=70 weight=0.0013066661,
1353 837 706 eclass=60 weight=0.039212927,
1354 837 836 eclass=22 weight=7.0118025E-4,
1355 838 707 eclass=60 weight=0.039212927,
1356 838 837 eclass=79 weight=5.7230223E-5,
1357 839 708 eclass=60 weight=0.039212927,
1358 839 838 eclass=78 weight=3.225235E-4,
1359 840 709 eclass=60 weight=0.039212927,
1360 840 839 eclass=77 weight=7.905726E-4,
1361 841 710 eclass=60 weight=0.039212927,
1362 841 840 eclass=76 weight=0.0058624805,
1363 842 773 eclass=60 weight=0.039212927,
1364 842 841 eclass=75 weight=0.0060408786,
1365 843 779 eclass=84 weight=0.059054296,
1366 844 780 eclass=84 weight=0.059054296,
1367 844 843 eclass=89 weight=0.0035665152,
1368 845 781 eclass=84 weight=0.059054296,
1369 845 844 eclass=88 weight=0.00131483,
1370 846 782 eclass=84 weight=0.059054296,
1371 846 845 eclass=97 weight=0.0039008106,
1372 847 725 eclass=118 weight=0.0051364065,
1373 848 726 eclass=118 weight=0.0051364065,
1374 848 847 eclass=131 weight=8.0933113E-4,
1375 849 727 eclass=118 weight=0.0051364065,
1376 849 848 eclass=130 weight=0.001791935,
1377 850 728 eclass=118 weight=0.0051364065,
1378 850 849 eclass=129 weight=0.002150967,
1379 851 729 eclass=118 weight=0.0051364065,
1380 851 850 eclass=128 weight=0.002794011,
1381 852 785 eclass=141 weight=0.0044502225,
1382 853 786 eclass=141 weight=0.0044502225,
1383 853 852 eclass=114 weight=0.010332461,
1384 854 787 eclass=141 weight=0.0044502225,
1385 854 853 eclass=106 weight=0.0048799724,
1386 855 788 eclass=141 weight=0.0044502225,
1387 855 854 eclass=115 weight=0.016314616,
1388 856 789 eclass=141 weight=0.0044502225,
1389 856 855 eclass=148 weight=0.0022264668,
1390 857 790 eclass=141 weight=0.0044502225,
1391 857 856 eclass=147 weight=0.002864181,
1392 858 791 eclass=141 weight=0.0044502225,
1393 858 857 eclass=107 weight=0.006028089,
1394 859 664 eclass=170 weight=7.2240946E-4,
1395 860 665 eclass=170 weight=7.2240946E-4,
1396 860 859 eclass=178 weight=0.002295265,
1397 861 666 eclass=170 weight=7.2240946E-4,
1398 861 860 eclass=177 weight=0.020351024,
1399 862 667 eclass=170 weight=7.2240946E-4,
1400 862 861 eclass=189 weight=0.016687024,
1401 863 668 eclass=170 weight=7.2240946E-4,
1402 863 862 eclass=188 weight=0.008866553,
1403 864 669 eclass=170 weight=7.2240946E-4,
1404 864 863 eclass=187 weight=0.0028663215,
1405 865 670 eclass=170 weight=7.2240946E-4,
1406 865 864 eclass=186 weight=0.006487408,
1407 866 671 eclass=170 weight=7.2240946E-4,
1408 866 865 eclass=185 weight=0.00320563,
1409 867 792 eclass=200 weight=0.001701331,
1410 868 793 eclass=200 weight=0.001701331,
1411 868 867 eclass=164 weight=0.0031054104,
1412 869 794 eclass=200 weight=0.001701331,
1413 869 868 eclass=209 weight=0.0090288,
1414 870 795 eclass=200 weight=0.001701331,
1415 870 869 eclass=208 weight=0.019740483,
1416 871 796 eclass=200 weight=0.001701331,
1417 871 870 eclass=207 weight=0.01567394,
1418 872 797 eclass=200 weight=0.001701331,
1419 872 871 eclass=206 weight=0.0016753416,
1420 873 798 eclass=200 weight=0.001701331,
1421 873 872 eclass=205 weight=0.09059653,
1422 874 801 eclass=200 weight=0.001701331,
1423 874 873 eclass=204 weight=0.021186644,
1424 875 802 eclass=200 weight=0.001701331,
1425 875 874 eclass=214 weight=0.0013351664,
1426 876 805 eclass=200 weight=0.001701331,
1427 876 875 eclass=213 weight=0.002611675,
1428 877 806 eclass=200 weight=0.001701331,
1429 877 876 eclass=221 weight=0.0010152735,
1430 878 811 eclass=200 weight=0.001701331,
1431 878 877 eclass=220 weight=0.0067043332,
1432 879 874 eclass=203 weight=0.0050693303,
1433 880 875 eclass=203 weight=0.0050693303,
1434 880 879 eclass=214 weight=0.0013351664,
1435 881 876 eclass=203 weight=0.0050693303,
1436 881 880 eclass=213 weight=0.002611675,
1437 882 877 eclass=203 weight=0.0050693303,
1438 882 881 eclass=221 weight=0.0010152735,
1439 883 878 eclass=203 weight=0.0050693303,
1440 883 882 eclass=220 weight=0.0067043332,
1441 884 811 eclass=203 weight=0.0050693303,
1442 884 883 eclass=200 weight=0.001701331,
1443 885 812 eclass=203 weight=0.0050693303,
1444 885 884 eclass=194 weight=0.006075379,
1445 886 883 eclass=219 weight=0.019710058,
1446 887 884 eclass=219 weight=0.019710058,
1447 887 886 eclass=200 weight=0.001701331,
1448 888 885 eclass=219 weight=0.019710058,
1449 888 887 eclass=194 weight=0.006075379,
1450 889 812 eclass=219 weight=0.019710058,
1451 889 888 eclass=203 weight=0.0050693303,
1452 890 813 eclass=219 weight=0.019710058,
1453 890 889 eclass=204 weight=0.021186644,
1454 891 814 eclass=219 weight=0.019710058,
1455 891 890 eclass=195 weight=0.008667683,
1456 892 815 eclass=219 weight=0.019710058,
1457 892 891 eclass=229 weight=5.754401E-4,
1458 893 819 eclass=231 weight=0.0034618955,
1459 894 747 eclass=231 weight=0.0034618955,
1460 894 893 eclass=220 weight=0.0067043332,
1461 895 683 eclass=231 weight=0.0034618955,
1462 895 894 eclass=221 weight=0.0010152735,
1463 896 630 eclass=231 weight=0.0034618955,
1464 896 895 eclass=214 weight=0.0013351664,
1465 897 587 eclass=231 weight=0.0034618955,
1466 897 896 eclass=206 weight=0.0016753416,
1467 898 588 eclass=231 weight=0.0034618955,
1468 898 897 eclass=196 weight=0.0011905022,
1469 899 538 eclass=231 weight=0.0034618955,
1470 899 898 eclass=207 weight=0.01567394,
1471 900 539 eclass=231 weight=0.0034618955,
1472 900 899 eclass=185 weight=0.00320563,
1473 901 540 eclass=231 weight=0.0034618955,
1474 901 900 eclass=166 weight=9.831284E-4,
1475 902 541 eclass=231 weight=0.0034618955,
1476 902 901 eclass=147 weight=0.002864181,
1477 903 542 eclass=231 weight=0.0034618955,
1478 903 902 eclass=129 weight=0.002150967,
1479 904 548 eclass=250 weight=0.0126226805,
1480 905 549 eclass=250 weight=0.0126226805,
1481 905 904 eclass=188 weight=0.008866553,
1482 906 550 eclass=250 weight=0.0126226805,
1483 906 905 eclass=258 weight=2.4706873E-4,
1484 907 481 eclass=250 weight=0.0126226805,
1485 907 906 eclass=232 weight=0.0025434282,
1486 908 312 eclass=250 weight=0.0126226805,
1487 908 907 eclass=229 weight=5.754401E-4,
1488 909 313 eclass=250 weight=0.0126226805,
1489 909 908 eclass=135 weight=0.002820601,
1490 910 314 eclass=250 weight=0.0126226805,
1491 910 909 eclass=130 weight=0.001791935,
1492 911 315 eclass=250 weight=0.0126226805,
1493 911 910 eclass=88 weight=0.00131483,
1494 912 354 eclass=250 weight=0.0126226805,
1495 912 911 eclass=260 weight=5.586536E-4,
1496 913 753 eclass=290 weight=0.01193439,
1497 914 759 eclass=308 weight=0.0024101282,
1498 915 760 eclass=308 weight=0.0024101282,
1499 915 914 eclass=271 weight=0.007366255,
1500 916 761 eclass=308 weight=0.0024101282,
1501 916 915 eclass=260 weight=5.586536E-4,
1502 917 762 eclass=308 weight=0.0024101282,
1503 917 916 eclass=258 weight=2.4706873E-4,
1504 918 763 eclass=308 weight=0.0024101282,
1505 918 917 eclass=168 weight=0.00399538,
1506 919 764 eclass=308 weight=0.0024101282,
1507 919 918 eclass=272 weight=0.0020298888,
1508 920 765 eclass=308 weight=0.0024101282,
1509 920 919 eclass=265 weight=0.0028451644,
1510 921 766 eclass=308 weight=0.0024101282,
1511 921 920 eclass=76 weight=0.0058624805,
1512 922 824 eclass=339 weight=0.014902467,
1513 923 825 eclass=339 weight=0.014902467,
1514 923 922 eclass=7 weight=0.01307836,
1515 924 826 eclass=339 weight=0.014902467,
1516 924 923 eclass=8 weight=0.0016657569,
1517 925 922 eclass=343 weight=0.0027163166,
1518 926 923 eclass=343 weight=0.0027163166,
1519 926 925 eclass=7 weight=0.01307836,
1520 927 924 eclass=343 weight=0.0027163166,
1521 927 926 eclass=8 weight=0.0016657569,
1522 928 826 eclass=343 weight=0.0027163166,
1523 928 927 eclass=339 weight=0.014902467,
1524 929 827 eclass=343 weight=0.0027163166,
1525 929 928 eclass=335 weight=0.010433405,
1526 930 828 eclass=343 weight=0.0027163166,
1527 930 929 eclass=79 weight=5.7230223E-5,
1528 931 829 eclass=343 weight=0.0027163166,
1529 931 930 eclass=30 weight=0.0014570663,
1530 932 925 eclass=345 weight=0.00578008,
1531 933 926 eclass=345 weight=0.00578008,
1532 933 932 eclass=7 weight=0.01307836,
1533 934 927 eclass=345 weight=0.00578008,
1534 934 933 eclass=8 weight=0.0016657569,
1535 935 928 eclass=345 weight=0.00578008,
1536 935 934 eclass=339 weight=0.014902467,
1537 936 929 eclass=345 weight=0.00578008,
1538 936 935 eclass=335 weight=0.010433405,
1539 937 930 eclass=345 weight=0.00578008,
1540 937 936 eclass=79 weight=5.7230223E-5,
1541 938 931 eclass=345 weight=0.00578008,
1542 938 937 eclass=30 weight=0.0014570663,
1543 938 104 eclass=349 weight=0.13535452,
1544 939 829 eclass=345 weight=0.00578008,
1545 939 938 eclass=343 weight=0.0027163166,
1546 940 771 eclass=345 weight=0.00578008,
1547 940 939 eclass=340 weight=0.005125351,
1548 941 772 eclass=345 weight=0.00578008,
1549 941 940 eclass=9 weight=0.12136404,
1550 941 105 eclass=350 weight=0.021845698,
1551 942 434 eclass=4 weight=0.0073358635,
1552 943 435 eclass=4 weight=0.0073358635,
1553 943 942 eclass=16 weight=0.014086596,
1554 944 436 eclass=4 weight=0.0073358635,
1555 944 943 eclass=15 weight=0.0050643478,
1556 945 437 eclass=4 weight=0.0073358635,
1557 945 944 eclass=14 weight=3.749771E-4,
1558 946 438 eclass=4 weight=0.0073358635,
1559 946 945 eclass=13 weight=0.008592605,
1560 947 439 eclass=4 weight=0.0073358635,
1561 947 946 eclass=23 weight=0.09700727,
1562 948 440 eclass=4 weight=0.0073358635,
1563 948 947 eclass=22 weight=7.0118025E-4,
1564 949 487 eclass=4 weight=0.0073358635,
1565 949 948 eclass=21 weight=0.004020746,
1566 950 589 eclass=4 weight=0.0073358635,
1567 950 949 eclass=20 weight=0.018144142,
1568 951 689 eclass=4 weight=0.0073358635,
1569 951 950 eclass=19 weight=4.9283955E-4,
1570 952 690 eclass=4 weight=0.0073358635,
1571 952 951 eclass=30 weight=0.0014570663,
1572 953 691 eclass=4 weight=0.0073358635,
1573 953 952 eclass=29 weight=0.012874292,
1574 954 692 eclass=4 weight=0.0073358635,
1575 954 953 eclass=28 weight=0.004367685,
1576 955 693 eclass=4 weight=0.0073358635,
1577 955 954 eclass=27 weight=0.01131941,
1578 956 694 eclass=4 weight=0.0073358635,
1579 956 955 eclass=26 weight=0.006006057,
1580 957 956 eclass=25 weight=0.005916361,
1581 958 694 eclass=25 weight=0.005916361,
1582 958 957 eclass=4 weight=0.0073358635,
1583 959 695 eclass=25 weight=0.005916361,
1584 959 958 eclass=36 weight=0.0012345002,
1585 960 696 eclass=25 weight=0.005916361,
1586 960 959 eclass=35 weight=0.01227866,
1587 961 698 eclass=25 weight=0.005916361,
1588 961 960 eclass=34 weight=5.9655827E-4,
1589 962 961 eclass=40 weight=0.0017659381,
1590 963 698 eclass=40 weight=0.0017659381,
1591 963 962 eclass=25 weight=0.005916361,
1592 964 699 eclass=40 weight=0.0017659381,
1593 964 963 eclass=45 weight=0.0023020026,
1594 965 700 eclass=40 weight=0.0017659381,
1595 965 964 eclass=19 weight=4.9283955E-4,
1596 966 701 eclass=40 weight=0.0017659381,
1597 966 965 eclass=50 weight=0.0017180097,
1598 967 702 eclass=40 weight=0.0017659381,
1599 967 966 eclass=49 weight=5.99077E-4,
1600 968 830 eclass=59 weight=0.032041468,
1601 969 831 eclass=59 weight=0.032041468,
1602 969 968 eclass=21 weight=0.004020746,
1603 970 832 eclass=59 weight=0.032041468,
1604 970 969 eclass=64 weight=0.002189005,
1605 971 833 eclass=59 weight=0.032041468,
1606 971 970 eclass=67 weight=0.0032434391,
1607 972 834 eclass=59 weight=0.032041468,
1608 972 971 eclass=72 weight=3.294128E-4,
1609 973 835 eclass=59 weight=0.032041468,
1610 973 972 eclass=71 weight=0.0033230465,
1611 974 836 eclass=59 weight=0.032041468,
1612 974 973 eclass=70 weight=0.0013066661,
1613 975 843 eclass=83 weight=0.011747272,
1614 976 844 eclass=83 weight=0.011747272,
1615 976 975 eclass=89 weight=0.0035665152,
1616 977 845 eclass=83 weight=0.011747272,
1617 977 976 eclass=88 weight=0.00131483,
1618 978 846 eclass=96 weight=0.0014127459,
1619 979 782 eclass=96 weight=0.0014127459,
1620 979 978 eclass=84 weight=0.059054296,
1621 980 783 eclass=96 weight=0.0014127459,
1622 980 979 eclass=75 weight=0.0060408786,
1623 981 784 eclass=96 weight=0.0014127459,
1624 981 980 eclass=70 weight=0.0013066661,
1625 982 719 eclass=96 weight=0.0014127459,
1626 982 981 eclass=85 weight=0.008534117,
1627 983 720 eclass=96 weight=0.0014127459,
1628 983 982 eclass=71 weight=0.0033230465,
1629 984 721 eclass=96 weight=0.0014127459,
1630 984 983 eclass=64 weight=0.002189005,
1631 985 722 eclass=96 weight=0.0014127459,
1632 985 984 eclass=61 weight=2.2036329E-4,
1633 986 583 eclass=96 weight=0.0014127459,
1634 986 985 eclass=86 weight=0.0047043604,
1635 987 847 eclass=117 weight=0.007343779,
1636 988 987 eclass=121 weight=0.0023401473,
1637 989 847 eclass=121 weight=0.0023401473,
1638 989 988 eclass=117 weight=0.007343779,
1639 990 848 eclass=121 weight=0.0023401473,
1640 990 989 eclass=131 weight=8.0933113E-4,
1641 991 849 eclass=121 weight=0.0023401473,
1642 991 990 eclass=130 weight=0.001791935,
1643 992 850 eclass=121 weight=0.0023401473,
1644 992 991 eclass=129 weight=0.002150967,
1645 993 851 eclass=121 weight=0.0023401473,
1646 993 992 eclass=128 weight=0.002794011,
1647 994 861 eclass=176 weight=0.037820235,
1648 995 862 eclass=176 weight=0.037820235,
1649 995 994 eclass=189 weight=0.016687024,
1650 996 863 eclass=176 weight=0.037820235,
1651 996 995 eclass=188 weight=0.008866553,
1652 997 864 eclass=176 weight=0.037820235,
1653 997 996 eclass=187 weight=0.0028663215,
1654 998 865 eclass=176 weight=0.037820235,
1655 998 997 eclass=186 weight=0.006487408,
1656 999 866 eclass=176 weight=0.037820235,
1657 999 998 eclass=185 weight=0.00320563,
1658 1000 792 eclass=193 weight=0.0017427339,
1659 1001 867 eclass=193 weight=0.0017427339,
1660 1001 1000 eclass=200 weight=0.001701331,
1661 1002 868 eclass=193 weight=0.0017427339,
1662 1002 1001 eclass=164 weight=0.0031054104,
1663 1003 869 eclass=193 weight=0.0017427339,
1664 1003 1002 eclass=209 weight=0.0090288,
1665 1004 870 eclass=193 weight=0.0017427339,
1666 1004 1003 eclass=208 weight=0.019740483,
1667 1005 871 eclass=193 weight=0.0017427339,
1668 1005 1004 eclass=207 weight=0.01567394,
1669 1006 872 eclass=193 weight=0.0017427339,
1670 1006 1005 eclass=206 weight=0.0016753416,
1671 1007 873 eclass=193 weight=0.0017427339,
1672 1007 1006 eclass=205 weight=0.09059653,
1673 1008 874 eclass=193 weight=0.0017427339,
1674 1008 1007 eclass=204 weight=0.021186644,
1675 1009 879 eclass=193 weight=0.0017427339,
1676 1009 1008 eclass=203 weight=0.0050693303,
1677 1010 880 eclass=193 weight=0.0017427339,
1678 1010 1009 eclass=214 weight=0.0013351664,
1679 1011 881 eclass=193 weight=0.0017427339,
1680 1011 1010 eclass=213 weight=0.002611675,
1681 1012 1011 eclass=212 weight=6.298191E-4,
1682 1013 881 eclass=212 weight=6.298191E-4,
1683 1013 1012 eclass=193 weight=0.0017427339,
1684 1014 882 eclass=212 weight=6.298191E-4,
1685 1014 1013 eclass=221 weight=0.0010152735,
1686 1015 883 eclass=212 weight=6.298191E-4,
1687 1015 1014 eclass=220 weight=0.0067043332,
1688 1016 886 eclass=212 weight=6.298191E-4,
1689 1016 1015 eclass=219 weight=0.019710058,
1690 1017 887 eclass=212 weight=6.298191E-4,
1691 1017 1016 eclass=200 weight=0.001701331,
1692 1018 888 eclass=212 weight=6.298191E-4,
1693 1018 1017 eclass=194 weight=0.006075379,
1694 1019 1016 eclass=218 weight=2.9137646E-4,
1695 1020 1017 eclass=218 weight=2.9137646E-4,
1696 1020 1019 eclass=200 weight=0.001701331,
1697 1021 1018 eclass=218 weight=2.9137646E-4,
1698 1021 1020 eclass=194 weight=0.006075379,
1699 1022 888 eclass=218 weight=2.9137646E-4,
1700 1022 1021 eclass=212 weight=6.298191E-4,
1701 1023 889 eclass=218 weight=2.9137646E-4,
1702 1023 1022 eclass=203 weight=0.0050693303,
1703 1024 894 eclass=235 weight=0.051311787,
1704 1025 895 eclass=235 weight=0.051311787,
1705 1025 1024 eclass=221 weight=0.0010152735,
1706 1026 896 eclass=235 weight=0.051311787,
1707 1026 1025 eclass=214 weight=0.0013351664,
1708 1027 897 eclass=235 weight=0.051311787,
1709 1027 1026 eclass=206 weight=0.0016753416,
1710 1028 898 eclass=235 weight=0.051311787,
1711 1028 1027 eclass=196 weight=0.0011905022,
1712 1029 899 eclass=235 weight=0.051311787,
1713 1029 1028 eclass=207 weight=0.01567394,
1714 1030 900 eclass=235 weight=0.051311787,
1715 1030 1029 eclass=185 weight=0.00320563,
1716 1031 901 eclass=235 weight=0.051311787,
1717 1031 1030 eclass=166 weight=9.831284E-4,
1718 1032 902 eclass=235 weight=0.051311787,
1719 1032 1031 eclass=147 weight=0.002864181,
1720 1033 903 eclass=235 weight=0.051311787,
1721 1033 1032 eclass=129 weight=0.002150967,
1722 1034 904 eclass=253 weight=0.029612148,
1723 1035 905 eclass=253 weight=0.029612148,
1724 1035 1034 eclass=188 weight=0.008866553,
1725 1036 906 eclass=253 weight=0.029612148,
1726 1036 1035 eclass=258 weight=2.4706873E-4,
1727 1037 907 eclass=253 weight=0.029612148,
1728 1037 1036 eclass=232 weight=0.0025434282,
1729 1038 908 eclass=253 weight=0.029612148,
1730 1038 1037 eclass=229 weight=5.754401E-4,
1731 1039 909 eclass=253 weight=0.029612148,
1732 1039 1038 eclass=135 weight=0.002820601,
1733 1040 910 eclass=253 weight=0.029612148,
1734 1040 1039 eclass=130 weight=0.001791935,
1735 1041 911 eclass=253 weight=0.029612148,
1736 1041 1040 eclass=88 weight=0.00131483,
1737 1042 912 eclass=253 weight=0.029612148,
1738 1042 1041 eclass=260 weight=5.586536E-4,
1739 1043 748 eclass=279 weight=0.004686947,
1740 1044 749 eclass=279 weight=0.004686947,
1741 1044 1043 eclass=286 weight=0.0025190765,
1742 1045 750 eclass=279 weight=0.004686947,
1743 1045 1044 eclass=285 weight=0.0074544274,
1744 1046 752 eclass=279 weight=0.004686947,
1745 1046 1045 eclass=284 weight=0.0033530334,
1746 1047 753 eclass=279 weight=0.004686947,
1747 1047 1046 eclass=89 weight=0.0035665152,
1748 1048 913 eclass=279 weight=0.004686947,
1749 1048 1047 eclass=290 weight=0.01193439,
1750 1049 914 eclass=307 weight=0.011791785,
1751 1050 915 eclass=307 weight=0.011791785,
1752 1050 1049 eclass=271 weight=0.007366255,
1753 1051 916 eclass=307 weight=0.011791785,
1754 1051 1050 eclass=260 weight=5.586536E-4,
1755 1052 917 eclass=307 weight=0.011791785,
1756 1052 1051 eclass=258 weight=2.4706873E-4,
1757 1053 918 eclass=307 weight=0.011791785,
1758 1053 1052 eclass=168 weight=0.00399538,
1759 1054 919 eclass=307 weight=0.011791785,
1760 1054 1053 eclass=272 weight=0.0020298888,
1761 1055 920 eclass=307 weight=0.011791785,
1762 1055 1054 eclass=265 weight=0.0028451644,
1763 1056 1053 eclass=312 weight=0.046098888,
1764 1057 1054 eclass=312 weight=0.046098888,
1765 1057 1056 eclass=272 weight=0.0020298888,
1766 1058 1055 eclass=312 weight=0.046098888,
1767 1058 1057 eclass=265 weight=0.0028451644,
1768 1059 920 eclass=312 weight=0.046098888,
1769 1059 1058 eclass=307 weight=0.011791785,
1770 1060 921 eclass=312 weight=0.046098888,
1771 1060 1059 eclass=76 weight=0.0058624805,
1772 1061 333 eclass=319 weight=0.018006437,
1773 1062 334 eclass=319 weight=0.018006437,
1774 1062 1061 eclass=266 weight=0.010745524,
1775 1063 335 eclass=319 weight=0.018006437,
1776 1063 1062 eclass=78 weight=3.225235E-4,
1777 1064 336 eclass=319 weight=0.018006437,
1778 1064 1063 eclass=53 weight=0.009459432,
1779 1065 337 eclass=319 weight=0.018006437,
1780 1065 1064 eclass=26 weight=0.006006057,
1781 1066 338 eclass=319 weight=0.018006437,
1782 1066 1065 eclass=54 weight=0.0018978968,
1783 1067 339 eclass=319 weight=0.018006437,
1784 1067 1066 eclass=49 weight=5.99077E-4,
1785 1068 340 eclass=319 weight=0.018006437,
1786 1068 1067 eclass=27 weight=0.01131941,
1787 1069 264 eclass=319 weight=0.018006437,
1788 1069 1068 eclass=286 weight=0.0025190765,
1789 1070 157 eclass=319 weight=0.018006437,
1790 1070 1069 eclass=273 weight=0.006316217,
1791 1071 158 eclass=319 weight=0.018006437,
1792 1071 1070 eclass=28 weight=0.004367685,
1793 1072 922 eclass=338 weight=0.014393661,
1794 1073 925 eclass=338 weight=0.014393661,
1795 1073 1072 eclass=343 weight=0.0027163166,
1796 1074 932 eclass=338 weight=0.014393661,
1797 1074 1073 eclass=345 weight=0.00578008,
1798 1074 101 eclass=344 weight=0.11154676,
1799 1075 933 eclass=338 weight=0.014393661,
1800 1075 1074 eclass=7 weight=0.01307836,
1801 1076 942 eclass=3 weight=0.018103994,
1802 1077 943 eclass=3 weight=0.018103994,
1803 1077 1076 eclass=16 weight=0.014086596,
1804 1078 944 eclass=3 weight=0.018103994,
1805 1078 1077 eclass=15 weight=0.0050643478,
1806 1079 945 eclass=3 weight=0.018103994,
1807 1079 1078 eclass=14 weight=3.749771E-4,
1808 1080 946 eclass=3 weight=0.018103994,
1809 1080 1079 eclass=13 weight=0.008592605,
1810 1081 947 eclass=3 weight=0.018103994,
1811 1081 1080 eclass=23 weight=0.09700727,
1812 1082 948 eclass=3 weight=0.018103994,
1813 1082 1081 eclass=22 weight=7.0118025E-4,
1814 1083 949 eclass=3 weight=0.018103994,
1815 1083 1082 eclass=21 weight=0.004020746,
1816 1084 950 eclass=3 weight=0.018103994,
1817 1084 1083 eclass=20 weight=0.018144142,
1818 1085 951 eclass=3 weight=0.018103994,
1819 1085 1084 eclass=19 weight=4.9283955E-4,
1820 1086 1080 eclass=12 weight=0.009278682,
1821 1087 1081 eclass=12 weight=0.009278682,
1822 1087 1086 eclass=23 weight=0.09700727,
1823 1088 1082 eclass=12 weight=0.009278682,
1824 1088 1087 eclass=22 weight=7.0118025E-4,
1825 1089 1083 eclass=12 weight=0.009278682,
1826 1089 1088 eclass=21 weight=0.004020746,
1827 1090 1084 eclass=12 weight=0.009278682,
1828 1090 1089 eclass=20 weight=0.018144142,
1829 1091 1085 eclass=12 weight=0.009278682,
1830 1091 1090 eclass=19 weight=4.9283955E-4,
1831 1092 951 eclass=12 weight=0.009278682,
1832 1092 1091 eclass=3 weight=0.018103994,
1833 1093 952 eclass=12 weight=0.009278682,
1834 1093 1092 eclass=30 weight=0.0014570663,
1835 1094 953 eclass=12 weight=0.009278682,
1836 1094 1093 eclass=29 weight=0.012874292,
1837 1095 954 eclass=12 weight=0.009278682,
1838 1095 1094 eclass=28 weight=0.004367685,
1839 1096 955 eclass=12 weight=0.009278682,
1840 1096 1095 eclass=27 weight=0.01131941,
1841 1097 956 eclass=12 weight=0.009278682,
1842 1097 1096 eclass=26 weight=0.006006057,
1843 1098 957 eclass=12 weight=0.009278682,
1844 1098 1097 eclass=25 weight=0.005916361,
1845 1099 961 eclass=33 weight=0.01401846,
1846 1100 962 eclass=33 weight=0.01401846,
1847 1100 1099 eclass=40 weight=0.0017659381,
1848 1101 964 eclass=44 weight=0.002906022,
1849 1102 965 eclass=44 weight=0.002906022,
1850 1102 1101 eclass=19 weight=4.9283955E-4,
1851 1103 966 eclass=44 weight=0.002906022,
1852 1103 1102 eclass=50 weight=0.0017180097,
1853 1104 967 eclass=44 weight=0.002906022,
1854 1104 1103 eclass=49 weight=5.99077E-4,
1855 1105 702 eclass=44 weight=0.002906022,
1856 1105 1104 eclass=40 weight=0.0017659381,
1857 1106 703 eclass=44 weight=0.002906022,
1858 1106 1105 eclass=54 weight=0.0018978968,
1859 1107 704 eclass=44 weight=0.002906022,
1860 1107 1106 eclass=53 weight=0.009459432,
1861 1108 1104 eclass=48 weight=0.013893155,
1862 1109 1105 eclass=48 weight=0.013893155,
1863 1109 1108 eclass=40 weight=0.0017659381,
1864 1110 1106 eclass=48 weight=0.013893155,
1865 1110 1109 eclass=54 weight=0.0018978968,
1866 1111 1107 eclass=48 weight=0.013893155,
1867 1111 1110 eclass=53 weight=0.009459432,
1868 1112 704 eclass=48 weight=0.013893155,
1869 1112 1111 eclass=44 weight=0.002906022,
1870 1113 601 eclass=48 weight=0.013893155,
1871 1113 1112 eclass=34 weight=5.9655827E-4,
1872 1114 499 eclass=48 weight=0.013893155,
1873 1114 1113 eclass=20 weight=0.018144142,
1874 1115 968 eclass=58 weight=0.013231061,
1875 1116 969 eclass=58 weight=0.013231061,
1876 1116 1115 eclass=21 weight=0.004020746,
1877 1117 970 eclass=58 weight=0.013231061,
1878 1117 1116 eclass=64 weight=0.002189005,
1879 1118 971 eclass=58 weight=0.013231061,
1880 1118 1117 eclass=67 weight=0.0032434391,
1881 1119 1118 eclass=66 weight=0.028072571,
1882 1120 971 eclass=66 weight=0.028072571,
1883 1120 1119 eclass=58 weight=0.013231061,
1884 1121 972 eclass=66 weight=0.028072571,
1885 1121 1120 eclass=72 weight=3.294128E-4,
1886 1122 973 eclass=66 weight=0.028072571,
1887 1122 1121 eclass=71 weight=0.0033230465,
1888 1123 974 eclass=66 weight=0.028072571,
1889 1123 1122 eclass=70 weight=0.0013066661,
1890 1124 836 eclass=66 weight=0.028072571,
1891 1124 1123 eclass=59 weight=0.032041468,
1892 1125 837 eclass=66 weight=0.028072571,
1893 1125 1124 eclass=22 weight=7.0118025E-4,
1894 1126 838 eclass=66 weight=0.028072571,
1895 1126 1125 eclass=79 weight=5.7230223E-5,
1896 1127 839 eclass=66 weight=0.028072571,
1897 1127 1126 eclass=78 weight=3.225235E-4,
1898 1128 840 eclass=66 weight=0.028072571,
1899 1128 1127 eclass=77 weight=7.905726E-4,
1900 1129 841 eclass=66 weight=0.028072571,
1901 1129 1128 eclass=76 weight=0.0058624805,
1902 1130 842 eclass=66 weight=0.028072571,
1903 1130 1129 eclass=75 weight=0.0060408786,
1904 1131 975 eclass=82 weight=0.008806485,
1905 1132 976 eclass=82 weight=0.008806485,
1906 1132 1131 eclass=89 weight=0.0035665152,
1907 1133 977 eclass=82 weight=0.008806485,
1908 1133 1132 eclass=88 weight=0.00131483,
1909 1134 978 eclass=95 weight=0.0024026497,
1910 1135 979 eclass=95 weight=0.0024026497,
1911 1135 1134 eclass=84 weight=0.059054296,
1912 1136 980 eclass=95 weight=0.0024026497,
1913 1136 1135 eclass=75 weight=0.0060408786,
1914 1137 981 eclass=95 weight=0.0024026497,
1915 1137 1136 eclass=70 weight=0.0013066661,
1916 1138 982 eclass=95 weight=0.0024026497,
1917 1138 1137 eclass=85 weight=0.008534117,
1918 1139 983 eclass=95 weight=0.0024026497,
1919 1139 1138 eclass=71 weight=0.0033230465,
1920 1140 984 eclass=95 weight=0.0024026497,
1921 1140 1139 eclass=64 weight=0.002189005,
1922 1141 985 eclass=95 weight=0.0024026497,
1923 1141 1140 eclass=61 weight=2.2036329E-4,
1924 1142 988 eclass=120 weight=0.0060965633,
1925 1142 31 eclass=119 weight=0.21930687,
1926 1143 1142 eclass=124 weight=0.06924992,
1927 1144 988 eclass=124 weight=0.06924992,
1928 1144 1143 eclass=120 weight=0.0060965633,
1929 1145 989 eclass=124 weight=0.06924992,
1930 1145 1144 eclass=117 weight=0.007343779,
1931 1146 990 eclass=124 weight=0.06924992,
1932 1146 1145 eclass=131 weight=8.0933113E-4,
1933 1147 991 eclass=124 weight=0.06924992,
1934 1147 1146 eclass=130 weight=0.001791935,
1935 1148 992 eclass=124 weight=0.06924992,
1936 1148 1147 eclass=129 weight=0.002150967,
1937 1149 993 eclass=124 weight=0.06924992,
1938 1149 1148 eclass=128 weight=0.002794011,
1939 1150 730 eclass=133 weight=0.039614547,
1940 1150 35 eclass=132 weight=0.20863424,
1941 1151 731 eclass=133 weight=0.039614547,
1942 1151 1150 eclass=143 weight=0.004311734,
1943 1152 785 eclass=133 weight=0.039614547,
1944 1152 1151 eclass=142 weight=0.006839055,
1945 1153 852 eclass=133 weight=0.039614547,
1946 1153 1152 eclass=141 weight=0.0044502225,
1947 1154 853 eclass=133 weight=0.039614547,
1948 1154 1153 eclass=114 weight=0.010332461,
1949 1155 854 eclass=133 weight=0.039614547,
1950 1155 1154 eclass=106 weight=0.0048799724,
1951 1156 1153 eclass=140 weight=0.018283812,
1952 1157 1154 eclass=140 weight=0.018283812,
1953 1157 1156 eclass=114 weight=0.010332461,
1954 1158 1155 eclass=140 weight=0.018283812,
1955 1158 1157 eclass=106 weight=0.0048799724,
1956 1159 854 eclass=140 weight=0.018283812,
1957 1159 1158 eclass=133 weight=0.039614547,
1958 1160 855 eclass=140 weight=0.018283812,
1959 1160 1159 eclass=115 weight=0.016314616,
1960 1161 856 eclass=140 weight=0.018283812,
1961 1161 1160 eclass=148 weight=0.0022264668,
1962 1162 857 eclass=140 weight=0.018283812,
1963 1162 1161 eclass=147 weight=0.002864181,
1964 1163 625 eclass=157 weight=0.0019007417,
1965 1164 626 eclass=157 weight=0.0019007417,
1966 1164 1163 eclass=109 weight=0.0035894662,
1967 1165 531 eclass=157 weight=0.0019007417,
1968 1165 1164 eclass=143 weight=0.004311734,
1969 1166 298 eclass=157 weight=0.0019007417,
1970 1166 1165 eclass=128 weight=0.002794011,
1971 1167 273 eclass=157 weight=0.0019007417,
1972 1167 1166 eclass=110 weight=0.014049922,
1973 1168 1164 eclass=160 weight=0.0031758843,
1974 1169 1165 eclass=160 weight=0.0031758843,
1975 1169 1168 eclass=143 weight=0.004311734,
1976 1170 1166 eclass=160 weight=0.0031758843,
1977 1170 1169 eclass=128 weight=0.002794011,
1978 1171 1167 eclass=160 weight=0.0031758843,
1979 1171 1170 eclass=110 weight=0.014049922,
1980 1172 273 eclass=160 weight=0.0031758843,
1981 1172 1171 eclass=157 weight=0.0019007417,
1982 1173 219 eclass=160 weight=0.0031758843,
1983 1173 1172 eclass=111 weight=0.022972334,
1984 1174 220 eclass=160 weight=0.0031758843,
1985 1174 1173 eclass=168 weight=0.00399538,
1986 1175 235 eclass=160 weight=0.0031758843,
1987 1175 1174 eclass=167 weight=0.0071699535,
1988 1176 274 eclass=160 weight=0.0031758843,
1989 1176 1175 eclass=166 weight=9.831284E-4,
1990 1177 341 eclass=160 weight=0.0031758843,
1991 1177 1176 eclass=165 weight=8.6512766E-4,
1992 1178 662 eclass=160 weight=0.0031758843,
1993 1178 1177 eclass=164 weight=0.0031054104,
1994 1179 994 eclass=175 weight=0.078538805,
1995 1180 1000 eclass=192 weight=0.012661631,
1996 1181 1001 eclass=192 weight=0.012661631,
1997 1181 1180 eclass=200 weight=0.001701331,
1998 1182 1002 eclass=192 weight=0.012661631,
1999 1182 1181 eclass=164 weight=0.0031054104,
2000 1183 1003 eclass=192 weight=0.012661631,
2001 1183 1182 eclass=209 weight=0.0090288,
2002 1184 1004 eclass=192 weight=0.012661631,
2003 1184 1183 eclass=208 weight=0.019740483,
2004 1185 1005 eclass=192 weight=0.012661631,
2005 1185 1184 eclass=207 weight=0.01567394,
2006 1186 1006 eclass=192 weight=0.012661631,
2007 1186 1185 eclass=206 weight=0.0016753416,
2008 1187 1007 eclass=192 weight=0.012661631,
2009 1187 1186 eclass=205 weight=0.09059653,
2010 1188 1008 eclass=192 weight=0.012661631,
2011 1188 1187 eclass=204 weight=0.021186644,
2012 1189 1009 eclass=192 weight=0.012661631,
2013 1189 1188 eclass=203 weight=0.0050693303,
2014 1190 1181 eclass=199 weight=0.012056822,
2015 1191 1182 eclass=199 weight=0.012056822,
2016 1191 1190 eclass=164 weight=0.0031054104,
2017 1192 1183 eclass=199 weight=0.012056822,
2018 1192 1191 eclass=209 weight=0.0090288,
2019 1193 1184 eclass=199 weight=0.012056822,
2020 1193 1192 eclass=208 weight=0.019740483,
2021 1194 1185 eclass=199 weight=0.012056822,
2022 1194 1193 eclass=207 weight=0.01567394,
2023 1195 1186 eclass=199 weight=0.012056822,
2024 1195 1194 eclass=206 weight=0.0016753416,
2025 1196 1187 eclass=199 weight=0.012056822,
2026 1196 1195 eclass=205 weight=0.09059653,
2027 1197 1188 eclass=199 weight=0.012056822,
2028 1197 1196 eclass=204 weight=0.021186644,
2029 1198 1189 eclass=199 weight=0.012056822,
2030 1198 1197 eclass=203 weight=0.0050693303,
2031 1199 1009 eclass=199 weight=0.012056822,
2032 1199 1198 eclass=192 weight=0.012661631,
2033 1200 1010 eclass=199 weight=0.012056822,
2034 1200 1199 eclass=214 weight=0.0013351664,
2035 1201 1011 eclass=199 weight=0.012056822,
2036 1201 1200 eclass=213 weight=0.002611675,
2037 1202 1012 eclass=199 weight=0.012056822,
2038 1202 1201 eclass=212 weight=6.298191E-4,
2039 1203 1202 eclass=211 weight=0.0044410555,
2040 1204 1012 eclass=211 weight=0.0044410555,
2041 1204 1203 eclass=199 weight=0.012056822,
2042 1205 1013 eclass=211 weight=0.0044410555,
2043 1205 1204 eclass=193 weight=0.0017427339,
2044 1206 1014 eclass=211 weight=0.0044410555,
2045 1206 1205 eclass=221 weight=0.0010152735,
2046 1207 1015 eclass=211 weight=0.0044410555,
2047 1207 1206 eclass=220 weight=0.0067043332,
2048 1208 1016 eclass=211 weight=0.0044410555,
2049 1208 1207 eclass=219 weight=0.019710058,
2050 1209 1019 eclass=211 weight=0.0044410555,
2051 1209 1208 eclass=218 weight=2.9137646E-4,
2052 1210 1209 eclass=217 weight=0.007828616,
2053 1211 1019 eclass=217 weight=0.007828616,
2054 1211 1210 eclass=211 weight=0.0044410555,
2055 1212 1020 eclass=217 weight=0.007828616,
2056 1212 1211 eclass=200 weight=0.001701331,
2057 1213 1021 eclass=217 weight=0.007828616,
2058 1213 1212 eclass=194 weight=0.006075379,
2059 1214 1210 eclass=224 weight=0.005115354,
2060 1215 1211 eclass=224 weight=0.005115354,
2061 1215 1214 eclass=211 weight=0.0044410555,
2062 1216 1212 eclass=224 weight=0.005115354,
2063 1216 1215 eclass=200 weight=0.001701331,
2064 1217 1213 eclass=224 weight=0.005115354,
2065 1217 1216 eclass=194 weight=0.006075379,
2066 1218 1021 eclass=224 weight=0.005115354,
2067 1218 1217 eclass=217 weight=0.007828616,
2068 1219 1022 eclass=224 weight=0.005115354,
2069 1219 1218 eclass=212 weight=6.298191E-4,
2070 1220 1023 eclass=224 weight=0.005115354,
2071 1220 1219 eclass=203 weight=0.0050693303,
2072 1220 59 eclass=226 weight=0.0676637,
2073 1221 1024 eclass=234 weight=0.0653799,
2074 1221 62 eclass=233 weight=0.11416632,
2075 1222 1025 eclass=234 weight=0.0653799,
2076 1222 1221 eclass=221 weight=0.0010152735,
2077 1223 1026 eclass=234 weight=0.0653799,
2078 1223 1222 eclass=214 weight=0.0013351664,
2079 1224 1027 eclass=234 weight=0.0653799,
2080 1224 1223 eclass=206 weight=0.0016753416,
2081 1225 1028 eclass=234 weight=0.0653799,
2082 1225 1224 eclass=196 weight=0.0011905022,
2083 1226 1029 eclass=234 weight=0.0653799,
2084 1226 1225 eclass=207 weight=0.01567394,
2085 1227 1030 eclass=234 weight=0.0653799,
2086 1227 1226 eclass=185 weight=0.00320563,
2087 1228 1031 eclass=234 weight=0.0653799,
2088 1228 1227 eclass=166 weight=9.831284E-4,
2089 1229 1032 eclass=234 weight=0.0653799,
2090 1229 1228 eclass=147 weight=0.002864181,
2091 1230 1033 eclass=234 weight=0.0653799,
2092 1230 1229 eclass=129 weight=0.002150967,
2093 1231 1225 eclass=238 weight=0.0036269946,
2094 1232 1226 eclass=238 weight=0.0036269946,
2095 1232 1231 eclass=207 weight=0.01567394,
2096 1233 1227 eclass=238 weight=0.0036269946,
2097 1233 1232 eclass=185 weight=0.00320563,
2098 1234 1228 eclass=238 weight=0.0036269946,
2099 1234 1233 eclass=166 weight=9.831284E-4,
2100 1235 1229 eclass=238 weight=0.0036269946,
2101 1235 1234 eclass=147 weight=0.002864181,
2102 1236 1230 eclass=238 weight=0.0036269946,
2103 1236 1235 eclass=129 weight=0.002150967,
2104 1237 1033 eclass=238 weight=0.0036269946,
2105 1237 1236 eclass=234 weight=0.0653799,
2106 1238 544 eclass=245 weight=0.0023401857,
2107 1239 545 eclass=245 weight=0.0023401857,
2108 1239 1238 eclass=209 weight=0.0090288,
2109 1240 546 eclass=245 weight=0.0023401857,
2110 1240 1239 eclass=187 weight=0.0028663215,
2111 1241 547 eclass=245 weight=0.0023401857,
2112 1241 1240 eclass=171 weight=0.006778291,
2113 1242 548 eclass=245 weight=0.0023401857,
2114 1242 1241 eclass=167 weight=0.0071699535,
2115 1243 904 eclass=245 weight=0.0023401857,
2116 1243 1242 eclass=250 weight=0.0126226805,
2117 1244 1243 eclass=249 weight=0.010443751,
2118 1245 904 eclass=249 weight=0.010443751,
2119 1245 1244 eclass=245 weight=0.0023401857,
2120 1246 1034 eclass=249 weight=0.010443751,
2121 1246 1245 eclass=253 weight=0.029612148,
2122 1247 551 eclass=263 weight=0.0035365522,
2123 1247 74 eclass=262 weight=0.35329896,
2124 1248 552 eclass=263 weight=0.0035365522,
2125 1248 1247 eclass=178 weight=0.002295265,
2126 1249 553 eclass=263 weight=0.0035365522,
2127 1249 1248 eclass=137 weight=0.0027392288,
2128 1250 554 eclass=263 weight=0.0035365522,
2129 1250 1249 eclass=273 weight=0.006316217,
2130 1251 555 eclass=263 weight=0.0035365522,
2131 1251 1250 eclass=272 weight=0.0020298888,
2132 1252 556 eclass=263 weight=0.0035365522,
2133 1252 1251 eclass=271 weight=0.007366255,
2134 1253 631 eclass=263 weight=0.0035365522,
2135 1253 1252 eclass=270 weight=0.0011662086,
2136 1254 1253 eclass=269 weight=0.015850354,
2137 1255 631 eclass=269 weight=0.015850354,
2138 1255 1254 eclass=263 weight=0.0035365522,
2139 1256 632 eclass=269 weight=0.015850354,
2140 1256 1255 eclass=97 weight=0.0039008106,
2141 1257 684 eclass=269 weight=0.015850354,
2142 1257 1256 eclass=281 weight=0.0031234429,
2143 1258 748 eclass=269 weight=0.015850354,
2144 1258 1257 eclass=280 weight=0.007424871,
2145 1259 1043 eclass=269 weight=0.015850354,
2146 1259 1258 eclass=279 weight=0.004686947,
2147 1260 1259 eclass=278 weight=0.0059980475,
2148 1261 1043 eclass=278 weight=0.0059980475,
2149 1261 1260 eclass=269 weight=0.015850354,
2150 1262 1044 eclass=278 weight=0.0059980475,
2151 1262 1261 eclass=286 weight=0.0025190765,
2152 1263 1045 eclass=278 weight=0.0059980475,
2153 1263 1262 eclass=285 weight=0.0074544274,
2154 1264 1046 eclass=278 weight=0.0059980475,
2155 1264 1263 eclass=284 weight=0.0033530334,
2156 1265 1047 eclass=278 weight=0.0059980475,
2157 1265 1264 eclass=89 weight=0.0035665152,
2158 1266 1048 eclass=278 weight=0.0059980475,
2159 1266 1265 eclass=290 weight=0.01193439,
2160 1267 1264 eclass=283 weight=0.033847522,
2161 1268 1265 eclass=283 weight=0.033847522,
2162 1268 1267 eclass=89 weight=0.0035665152,
2163 1269 1266 eclass=283 weight=0.033847522,
2164 1269 1268 eclass=290 weight=0.01193439,
2165 1270 1048 eclass=283 weight=0.033847522,
2166 1270 1269 eclass=278 weight=0.0059980475,
2167 1271 1269 eclass=289 weight=0.006773354,
2168 1272 1270 eclass=289 weight=0.006773354,
2169 1272 1271 eclass=278 weight=0.0059980475,
2170 1273 1048 eclass=289 weight=0.006773354,
2171 1273 1272 eclass=283 weight=0.033847522,
2172 1274 913 eclass=289 weight=0.006773354,
2173 1274 1273 eclass=279 weight=0.004686947,
2174 1275 1274 eclass=294 weight=0.014699931,
2175 1276 913 eclass=294 weight=0.014699931,
2176 1276 1275 eclass=289 weight=0.006773354,
2177 1277 756 eclass=300 weight=0.038422026,
2178 1278 757 eclass=300 weight=0.038422026,
2179 1278 1277 eclass=284 weight=0.0033530334,
2180 1279 758 eclass=300 weight=0.038422026,
2181 1279 1278 eclass=281 weight=0.0031234429,
2182 1280 759 eclass=300 weight=0.038422026,
2183 1280 1279 eclass=264 weight=0.010551252,
2184 1281 914 eclass=300 weight=0.038422026,
2185 1281 1280 eclass=308 weight=0.0024101282,
2186 1282 1049 eclass=300 weight=0.038422026,
2187 1282 1281 eclass=307 weight=0.011791785,
2188 1283 1282 eclass=306 weight=0.0052061845,
2189 1284 1049 eclass=306 weight=0.0052061845,
2190 1284 1283 eclass=300 weight=0.038422026,
2191 1285 1050 eclass=306 weight=0.0052061845,
2192 1285 1284 eclass=271 weight=0.007366255,
2193 1286 1051 eclass=306 weight=0.0052061845,
2194 1286 1285 eclass=260 weight=5.586536E-4,
2195 1287 1052 eclass=306 weight=0.0052061845,
2196 1287 1286 eclass=258 weight=2.4706873E-4,
2197 1288 1053 eclass=306 weight=0.0052061845,
2198 1288 1287 eclass=168 weight=0.00399538,
2199 1289 1056 eclass=306 weight=0.0052061845,
2200 1289 1288 eclass=312 weight=0.046098888,
2201 1290 1289 eclass=311 weight=0.040563986,
2202 1291 1056 eclass=311 weight=0.040563986,
2203 1291 1290 eclass=306 weight=0.0052061845,
2204 1292 1057 eclass=311 weight=0.040563986,
2205 1292 1291 eclass=272 weight=0.0020298888,
2206 1293 1058 eclass=311 weight=0.040563986,
2207 1293 1292 eclass=265 weight=0.0028451644,
2208 1294 1290 eclass=314 weight=0.013572753,
2209 1295 1291 eclass=314 weight=0.013572753,
2210 1295 1294 eclass=306 weight=0.0052061845,
2211 1296 1292 eclass=314 weight=0.013572753,
2212 1296 1295 eclass=272 weight=0.0020298888,
2213 1297 1293 eclass=314 weight=0.013572753,
2214 1297 1296 eclass=265 weight=0.0028451644,
2215 1297 89 eclass=315 weight=0.20417048,
2216 1298 1058 eclass=314 weight=0.013572753,
2217 1298 1297 eclass=311 weight=0.040563986,
2218 1299 1059 eclass=314 weight=0.013572753,
2219 1299 1298 eclass=307 weight=0.011791785,
2220 1300 1060 eclass=314 weight=0.013572753,
2221 1300 1299 eclass=76 weight=0.0058624805,
2222 1300 90 eclass=316 weight=0.26504824,
2223 1301 1065 eclass=322 weight=0.021147128,
2224 1302 1066 eclass=322 weight=0.021147128,
2225 1302 1301 eclass=54 weight=0.0018978968,
2226 1303 1067 eclass=322 weight=0.021147128,
2227 1303 1302 eclass=49 weight=5.99077E-4,
2228 1304 1068 eclass=322 weight=0.021147128,
2229 1304 1303 eclass=27 weight=0.01131941,
2230 1305 1069 eclass=322 weight=0.021147128,
2231 1305 1304 eclass=286 weight=0.0025190765,
2232 1306 1070 eclass=322 weight=0.021147128,
2233 1306 1305 eclass=273 weight=0.006316217,
2234 1307 1071 eclass=322 weight=0.021147128,
2235 1307 1306 eclass=28 weight=0.004367685,
2236 1307 94 eclass=324 weight=0.2572426,
2237 1308 143 eclass=327 weight=0.11174208,
2238 1309 144 eclass=327 weight=0.11174208,
2239 1309 1308 eclass=14 weight=3.749771E-4,
2240 1310 145 eclass=327 weight=0.11174208,
2241 1310 1309 eclass=15 weight=0.0050643478,
2242 1311 636 eclass=327 weight=0.11174208,
2243 1311 1310 eclass=332 weight=1.7614363E-4,
2244 1312 1309 eclass=330 weight=0.008377766,
2245 1313 1310 eclass=330 weight=0.008377766,
2246 1313 1312 eclass=15 weight=0.0050643478,
2247 1314 1311 eclass=330 weight=0.008377766,
2248 1314 1313 eclass=332 weight=1.7614363E-4,
2249 1315 636 eclass=330 weight=0.008377766,
2250 1315 1314 eclass=327 weight=0.11174208,
2251 1316 637 eclass=330 weight=0.008377766,
2252 1316 1315 eclass=16 weight=0.014086596,
2253 1317 820 eclass=330 weight=0.008377766,
2254 1317 1316 eclass=335 weight=0.010433405,
2255 1318 1317 eclass=334 weight=0.0166778,
2256 1318 98 eclass=333 weight=0.12703337,
2257 1319 820 eclass=334 weight=0.0166778,
2258 1319 1318 eclass=330 weight=0.008377766,
2259 1320 821 eclass=334 weight=0.0166778,
2260 1320 1319 eclass=341 weight=0.006437918,
2261 1321 824 eclass=334 weight=0.0166778,
2262 1321 1320 eclass=340 weight=0.005125351,
2263 1322 922 eclass=334 weight=0.0166778,
2264 1322 1321 eclass=339 weight=0.014902467,
2265 1323 1072 eclass=334 weight=0.0166778,
2266 1323 1322 eclass=338 weight=0.014393661,
2267 1324 1073 eclass=334 weight=0.0166778,
2268 1324 1323 eclass=343 weight=0.0027163166,
2269 1325 1076 eclass=2 weight=0.0061077243,
2270 1325 3 eclass=1 weight=0.14933836,
2271 1326 1077 eclass=2 weight=0.0061077243,
2272 1326 1325 eclass=16 weight=0.014086596,
2273 1327 1078 eclass=2 weight=0.0061077243,
2274 1327 1326 eclass=15 weight=0.0050643478,
2275 1328 1079 eclass=2 weight=0.0061077243,
2276 1328 1327 eclass=14 weight=3.749771E-4,
2277 1329 1080 eclass=2 weight=0.0061077243,
2278 1329 1328 eclass=13 weight=0.008592605,
2279 1330 1086 eclass=2 weight=0.0061077243,
2280 1330 1329 eclass=12 weight=0.009278682,
2281 1330 4 eclass=11 weight=0.15804818,
2282 1331 1091 eclass=18 weight=0.022368776,
2283 1331 5 eclass=17 weight=0.20631438,
2284 1332 1092 eclass=18 weight=0.022368776,
2285 1332 1331 eclass=3 weight=0.018103994,
2286 1333 1093 eclass=18 weight=0.022368776,
2287 1333 1332 eclass=30 weight=0.0014570663,
2288 1334 1094 eclass=18 weight=0.022368776,
2289 1334 1333 eclass=29 weight=0.012874292,
2290 1335 1095 eclass=18 weight=0.022368776,
2291 1335 1334 eclass=28 weight=0.004367685,
2292 1336 1096 eclass=18 weight=0.022368776,
2293 1336 1335 eclass=27 weight=0.01131941,
2294 1337 1097 eclass=18 weight=0.022368776,
2295 1337 1336 eclass=26 weight=0.006006057,
2296 1338 1098 eclass=18 weight=0.022368776,
2297 1338 1337 eclass=25 weight=0.005916361,
2298 1338 6 eclass=24 weight=0.25172183,
2299 1339 1099 eclass=32 weight=0.016610805,
2300 1339 7 eclass=37 weight=0.24604748,
2301 1339 8 eclass=31 weight=0.24820554,
2302 1340 1100 eclass=39 weight=0.045191955,
2303 1340 9 eclass=38 weight=0.19525914,
2304 1341 962 eclass=39 weight=0.045191955,
2305 1341 1340 eclass=33 weight=0.01401846,
2306 1342 963 eclass=39 weight=0.045191955,
2307 1342 1341 eclass=25 weight=0.005916361,
2308 1343 1342 eclass=42 weight=0.022403099,
2309 1343 10 eclass=41 weight=0.2202371,
2310 1344 963 eclass=42 weight=0.022403099,
2311 1344 1343 eclass=39 weight=0.045191955,
2312 1345 964 eclass=42 weight=0.022403099,
2313 1345 1344 eclass=45 weight=0.0023020026,
2314 1346 1101 eclass=42 weight=0.022403099,
2315 1346 1345 eclass=44 weight=0.002906022,
2316 1346 11 eclass=43 weight=0.26424557,
2317 1347 1108 eclass=47 weight=0.011020671,
2318 1347 12 eclass=46 weight=0.22413775,
2319 1348 1109 eclass=47 weight=0.011020671,
2320 1348 1347 eclass=40 weight=0.0017659381,
2321 1349 1110 eclass=47 weight=0.011020671,
2322 1349 1348 eclass=54 weight=0.0018978968,
2323 1350 1111 eclass=47 weight=0.011020671,
2324 1350 1349 eclass=53 weight=0.009459432,
2325 1351 1350 eclass=52 weight=0.02772317,
2326 1351 13 eclass=51 weight=0.22898912,
2327 1352 1111 eclass=52 weight=0.02772317,
2328 1352 1351 eclass=47 weight=0.011020671,
2329 1353 1112 eclass=52 weight=0.02772317,
2330 1353 1352 eclass=44 weight=0.002906022,
2331 1354 1113 eclass=52 weight=0.02772317,
2332 1354 1353 eclass=34 weight=5.9655827E-4,
2333 1355 1114 eclass=52 weight=0.02772317,
2334 1355 1354 eclass=20 weight=0.018144142,
2335 1355 14 eclass=55 weight=0.2445186,
2336 1356 1115 eclass=57 weight=0.0038119084,
2337 1356 15 eclass=56 weight=0.20046125,
2338 1357 1116 eclass=57 weight=0.0038119084,
2339 1357 1356 eclass=21 weight=0.004020746,
2340 1358 1117 eclass=57 weight=0.0038119084,
2341 1358 1357 eclass=64 weight=0.002189005,
2342 1359 1358 eclass=63 weight=0.010251281,
2343 1359 16 eclass=62 weight=0.20399167,
2344 1360 1117 eclass=63 weight=0.010251281,
2345 1360 1359 eclass=57 weight=0.0038119084,
2346 1361 1118 eclass=63 weight=0.010251281,
2347 1361 1360 eclass=67 weight=0.0032434391,
2348 1362 1119 eclass=63 weight=0.010251281,
2349 1362 1361 eclass=66 weight=0.028072571,
2350 1362 17 eclass=65 weight=0.16881722,
2351 1363 1123 eclass=69 weight=0.009469912,
2352 1363 18 eclass=68 weight=0.18891253,
2353 1364 1124 eclass=69 weight=0.009469912,
2354 1364 1363 eclass=59 weight=0.032041468,
2355 1365 1125 eclass=69 weight=0.009469912,
2356 1365 1364 eclass=22 weight=7.0118025E-4,
2357 1366 1126 eclass=69 weight=0.009469912,
2358 1366 1365 eclass=79 weight=5.7230223E-5,
2359 1367 1127 eclass=69 weight=0.009469912,
2360 1367 1366 eclass=78 weight=3.225235E-4,
2361 1368 1128 eclass=69 weight=0.009469912,
2362 1368 1367 eclass=77 weight=7.905726E-4,
2363 1369 1129 eclass=69 weight=0.009469912,
2364 1369 1368 eclass=76 weight=0.0058624805,
2365 1370 1130 eclass=69 weight=0.009469912,
2366 1370 1369 eclass=75 weight=0.0060408786,
2367 1371 1370 eclass=74 weight=0.012085988,
2368 1371 19 eclass=73 weight=0.19319978,
2369 1372 1130 eclass=74 weight=0.012085988,
2370 1372 1371 eclass=69 weight=0.009469912,
2371 1373 842 eclass=74 weight=0.012085988,
2372 1373 1372 eclass=66 weight=0.028072571,
2373 1374 773 eclass=74 weight=0.012085988,
2374 1374 1373 eclass=60 weight=0.039212927,
2375 1375 774 eclass=74 weight=0.012085988,
2376 1375 1374 eclass=35 weight=0.01227866,
2377 1376 775 eclass=74 weight=0.012085988,
2378 1376 1375 eclass=86 weight=0.0047043604,
2379 1377 779 eclass=74 weight=0.012085988,
2380 1377 1376 eclass=85 weight=0.008534117,
2381 1378 843 eclass=74 weight=0.012085988,
2382 1378 1377 eclass=84 weight=0.059054296,
2383 1379 975 eclass=74 weight=0.012085988,
2384 1379 1378 eclass=83 weight=0.011747272,
2385 1380 1131 eclass=74 weight=0.012085988,
2386 1380 1379 eclass=82 weight=0.008806485,
2387 1381 1380 eclass=81 weight=0.09344274,
2388 1381 20 eclass=80 weight=0.11720283,
2389 1382 1131 eclass=81 weight=0.09344274,
2390 1382 1381 eclass=74 weight=0.012085988,
2391 1383 1132 eclass=81 weight=0.09344274,
2392 1383 1382 eclass=89 weight=0.0035665152,
2393 1384 1133 eclass=81 weight=0.09344274,
2394 1384 1383 eclass=88 weight=0.00131483,
2395 1384 21 eclass=87 weight=0.13856207,
2396 1385 1133 eclass=91 weight=0.052663866,
2397 1385 22 eclass=90 weight=0.15909238,
2398 1386 977 eclass=91 weight=0.052663866,
2399 1386 1385 eclass=82 weight=0.008806485,
2400 1387 1386 eclass=93 weight=0.0035755394,
2401 1387 23 eclass=92 weight=0.17917982,
2402 1388 977 eclass=93 weight=0.0035755394,
2403 1388 1387 eclass=91 weight=0.052663866,
2404 1389 845 eclass=93 weight=0.0035755394,
2405 1389 1388 eclass=83 weight=0.011747272,
2406 1390 846 eclass=93 weight=0.0035755394,
2407 1390 1389 eclass=97 weight=0.0039008106,
2408 1391 978 eclass=93 weight=0.0035755394,
2409 1391 1390 eclass=96 weight=0.0014127459,
2410 1392 1134 eclass=93 weight=0.0035755394,
2411 1392 1391 eclass=95 weight=0.0024026497,
2412 1392 24 eclass=94 weight=0.24220937,
2413 1393 1137 eclass=99 weight=0.032579504,
2414 1393 25 eclass=98 weight=0.30035323,
2415 1394 1138 eclass=99 weight=0.032579504,
2416 1394 1393 eclass=85 weight=0.008534117,
2417 1395 1139 eclass=99 weight=0.032579504,
2418 1395 1394 eclass=71 weight=0.0033230465,
2419 1396 1140 eclass=99 weight=0.032579504,
2420 1396 1395 eclass=64 weight=0.002189005,
2421 1397 1141 eclass=99 weight=0.032579504,
2422 1397 1396 eclass=61 weight=2.2036329E-4,
2423 1398 1397 eclass=101 weight=0.033935495,
2424 1398 26 eclass=100 weight=0.2764266,
2425 1399 1141 eclass=101 weight=0.033935495,
2426 1399 1398 eclass=99 weight=0.032579504,
2427 1400 985 eclass=101 weight=0.033935495,
2428 1400 1399 eclass=95 weight=0.0024026497,
2429 1401 986 eclass=101 weight=0.033935495,
2430 1401 1400 eclass=86 weight=0.0047043604,
2431 1401 27 eclass=102 weight=0.28662673,
2432 1402 723 eclass=104 weight=0.018910505,
2433 1402 28 eclass=103 weight=0.24582665,
2434 1403 724 eclass=104 weight=0.018910505,
2435 1403 1402 eclass=115 weight=0.016314616,
2436 1404 725 eclass=104 weight=0.018910505,
2437 1404 1403 eclass=114 weight=0.010332461,
2438 1405 1404 eclass=113 weight=0.058123387,
2439 1405 29 eclass=112 weight=0.15721263,
2440 1406 725 eclass=113 weight=0.058123387,
2441 1406 1405 eclass=104 weight=0.018910505,
2442 1407 847 eclass=113 weight=0.058123387,
2443 1407 1406 eclass=118 weight=0.0051364065,
2444 1408 987 eclass=113 weight=0.058123387,
2445 1408 1407 eclass=117 weight=0.007343779,
2446 1408 30 eclass=116 weight=0.16505595,
2447 1409 1143 eclass=123 weight=0.028578082,
2448 1409 32 eclass=122 weight=0.12600945,
2449 1410 1409 eclass=126 weight=0.02647261,
2450 1410 33 eclass=125 weight=0.103548594,
2451 1411 1143 eclass=126 weight=0.02647261,
2452 1411 1410 eclass=123 weight=0.028578082,
2453 1412 1144 eclass=126 weight=0.02647261,
2454 1412 1411 eclass=120 weight=0.0060965633,
2455 1413 1145 eclass=126 weight=0.02647261,
2456 1413 1412 eclass=117 weight=0.007343779,
2457 1414 1146 eclass=126 weight=0.02647261,
2458 1414 1413 eclass=131 weight=8.0933113E-4,
2459 1415 1147 eclass=126 weight=0.02647261,
2460 1415 1414 eclass=130 weight=0.001791935,
2461 1416 1148 eclass=126 weight=0.02647261,
2462 1416 1415 eclass=129 weight=0.002150967,
2463 1417 1149 eclass=126 weight=0.02647261,
2464 1417 1416 eclass=128 weight=0.002794011,
2465 1417 34 eclass=127 weight=0.13826042,
2466 1418 1156 eclass=139 weight=0.016543422,
2467 1418 36 eclass=138 weight=0.14387807,
2468 1419 1157 eclass=139 weight=0.016543422,
2469 1419 1418 eclass=114 weight=0.010332461,
2470 1420 1158 eclass=139 weight=0.016543422,
2471 1420 1419 eclass=106 weight=0.0048799724,
2472 1420 37 eclass=144 weight=0.16618471,
2473 1421 1162 eclass=146 weight=0.0018975113,
2474 1421 38 eclass=145 weight=0.23379496,
2475 1422 857 eclass=146 weight=0.0018975113,
2476 1422 1421 eclass=140 weight=0.018283812,
2477 1423 1422 eclass=150 weight=0.034136545,
2478 1423 39 eclass=149 weight=0.20051174,
2479 1424 857 eclass=150 weight=0.034136545,
2480 1424 1423 eclass=146 weight=0.0018975113,
2481 1425 858 eclass=150 weight=0.034136545,
2482 1425 1424 eclass=107 weight=0.006028089,
2483 1425 40 eclass=151 weight=0.20625626,
2484 1426 625 eclass=154 weight=0.008777351,
2485 1426 42 eclass=153 weight=0.2837318,
2486 1427 1163 eclass=154 weight=0.008777351,
2487 1427 1426 eclass=157 weight=0.0019007417,
2488 1428 1427 eclass=156 weight=0.0266134,
2489 1428 43 eclass=155 weight=0.26092365,
2490 1429 1163 eclass=156 weight=0.0266134,
2491 1429 1428 eclass=154 weight=0.008777351,
2492 1430 1164 eclass=156 weight=0.0266134,
2493 1430 1429 eclass=109 weight=0.0035894662,
2494 1431 1168 eclass=156 weight=0.0266134,
2495 1431 1430 eclass=160 weight=0.0031758843,
2496 1432 1431 eclass=159 weight=0.047136888,
2497 1432 44 eclass=158 weight=0.20973518,
2498 1433 1168 eclass=159 weight=0.047136888,
2499 1433 1432 eclass=156 weight=0.0266134,
2500 1434 1169 eclass=159 weight=0.047136888,
2501 1434 1433 eclass=143 weight=0.004311734,
2502 1435 1170 eclass=159 weight=0.047136888,
2503 1435 1434 eclass=128 weight=0.002794011,
2504 1436 1171 eclass=159 weight=0.047136888,
2505 1436 1435 eclass=110 weight=0.014049922,
2506 1436 45 eclass=161 weight=0.28196773,
2507 1437 1178 eclass=163 weight=0.06378599,
2508 1437 46 eclass=162 weight=0.236235,
2509 1438 662 eclass=163 weight=0.06378599,
2510 1438 1437 eclass=160 weight=0.0031758843,
2511 1439 663 eclass=163 weight=0.06378599,
2512 1439 1438 eclass=172 weight=0.005631889,
2513 1440 664 eclass=163 weight=0.06378599,
2514 1440 1439 eclass=171 weight=0.006778291,
2515 1441 859 eclass=163 weight=0.06378599,
2516 1441 1440 eclass=170 weight=7.2240946E-4,
2517 1441 47 eclass=169 weight=0.19907957,
2518 1442 1179 eclass=174 weight=0.010339995,
2519 1442 48 eclass=173 weight=0.20860533,
2520 1443 1442 eclass=180 weight=0.060213793,
2521 1443 49 eclass=179 weight=0.129032,
2522 1444 1179 eclass=180 weight=0.060213793,
2523 1444 1443 eclass=174 weight=0.010339995,
2524 1445 1444 eclass=182 weight=0.0062997355,
2525 1445 50 eclass=181 weight=0.14463246,
2526 1446 1179 eclass=182 weight=0.0062997355,
2527 1446 1445 eclass=180 weight=0.060213793,
2528 1447 994 eclass=182 weight=0.0062997355,
2529 1447 1446 eclass=175 weight=0.078538805,
2530 1448 995 eclass=182 weight=0.0062997355,
2531 1448 1447 eclass=189 weight=0.016687024,
2532 1449 996 eclass=182 weight=0.0062997355,
2533 1449 1448 eclass=188 weight=0.008866553,
2534 1450 997 eclass=182 weight=0.0062997355,
2535 1450 1449 eclass=187 weight=0.0028663215,
2536 1451 998 eclass=182 weight=0.0062997355,
2537 1451 1450 eclass=186 weight=0.006487408,
2538 1452 999 eclass=182 weight=0.0062997355,
2539 1452 1451 eclass=185 weight=0.00320563,
2540 1453 1452 eclass=184 weight=0.022652673,
2541 1453 51 eclass=183 weight=0.1935173,
2542 1454 999 eclass=184 weight=0.022652673,
2543 1454 1453 eclass=182 weight=0.0062997355,
2544 1455 866 eclass=184 weight=0.022652673,
2545 1455 1454 eclass=176 weight=0.037820235,
2546 1456 671 eclass=184 weight=0.022652673,
2547 1456 1455 eclass=170 weight=7.2240946E-4,
2548 1457 672 eclass=184 weight=0.022652673,
2549 1457 1456 eclass=196 weight=0.0011905022,
2550 1458 673 eclass=184 weight=0.022652673,
2551 1458 1457 eclass=195 weight=0.008667683,
2552 1459 792 eclass=184 weight=0.022652673,
2553 1459 1458 eclass=194 weight=0.006075379,
2554 1460 1000 eclass=184 weight=0.022652673,
2555 1460 1459 eclass=193 weight=0.0017427339,
2556 1461 1180 eclass=184 weight=0.022652673,
2557 1461 1460 eclass=192 weight=0.012661631,
2558 1462 1461 eclass=191 weight=0.07337983,
2559 1462 52 eclass=190 weight=0.15249032,
2560 1463 1180 eclass=191 weight=0.07337983,
2561 1463 1462 eclass=184 weight=0.022652673,
2562 1464 1181 eclass=191 weight=0.07337983,
2563 1464 1463 eclass=200 weight=0.001701331,
2564 1465 1190 eclass=191 weight=0.07337983,
2565 1465 1464 eclass=199 weight=0.012056822,
2566 1466 1465 eclass=198 weight=0.0043163,
2567 1466 53 eclass=197 weight=0.16155858,
2568 1467 1190 eclass=198 weight=0.0043163,
2569 1467 1466 eclass=191 weight=0.07337983,
2570 1468 1191 eclass=198 weight=0.0043163,
2571 1468 1467 eclass=164 weight=0.0031054104,
2572 1469 1192 eclass=198 weight=0.0043163,
2573 1469 1468 eclass=209 weight=0.0090288,
2574 1470 1193 eclass=198 weight=0.0043163,
2575 1470 1469 eclass=208 weight=0.019740483,
2576 1471 1194 eclass=198 weight=0.0043163,
2577 1471 1470 eclass=207 weight=0.01567394,
2578 1472 1195 eclass=198 weight=0.0043163,
2579 1472 1471 eclass=206 weight=0.0016753416,
2580 1473 1196 eclass=198 weight=0.0043163,
2581 1473 1472 eclass=205 weight=0.09059653,
2582 1474 1197 eclass=198 weight=0.0043163,
2583 1474 1473 eclass=204 weight=0.021186644,
2584 1475 1198 eclass=198 weight=0.0043163,
2585 1475 1474 eclass=203 weight=0.0050693303,
2586 1476 1475 eclass=202 weight=0.062330313,
2587 1476 54 eclass=201 weight=0.020670041,
2588 1477 1198 eclass=202 weight=0.062330313,
2589 1477 1476 eclass=198 weight=0.0043163,
2590 1478 1199 eclass=202 weight=0.062330313,
2591 1478 1477 eclass=192 weight=0.012661631,
2592 1479 1200 eclass=202 weight=0.062330313,
2593 1479 1478 eclass=214 weight=0.0013351664,
2594 1480 1201 eclass=202 weight=0.062330313,
2595 1480 1479 eclass=213 weight=0.002611675,
2596 1481 1202 eclass=202 weight=0.062330313,
2597 1481 1480 eclass=212 weight=6.298191E-4,
2598 1482 1203 eclass=202 weight=0.062330313,
2599 1482 1481 eclass=211 weight=0.0044410555,
2600 1482 55 eclass=210 weight=0.026053414,
2601 1483 1210 eclass=216 weight=0.03588177,
2602 1483 56 eclass=215 weight=0.028265467,
2603 1484 1214 eclass=216 weight=0.03588177,
2604 1484 1483 eclass=224 weight=0.005115354,
2605 1485 1484 eclass=223 weight=0.0082339635,
2606 1485 57 eclass=222 weight=0.005263372,
2607 1486 1214 eclass=223 weight=0.0082339635,
2608 1486 1485 eclass=216 weight=0.03588177,
2609 1487 1215 eclass=223 weight=0.0082339635,
2610 1487 1486 eclass=211 weight=0.0044410555,
2611 1488 1216 eclass=223 weight=0.0082339635,
2612 1488 1487 eclass=200 weight=0.001701331,
2613 1489 1217 eclass=223 weight=0.0082339635,
2614 1489 1488 eclass=194 weight=0.006075379,
2615 1489 58 eclass=225 weight=0.05195878,
2616 1490 892 eclass=228 weight=0.023110772,
2617 1490 60 eclass=227 weight=0.103787094,
2618 1491 815 eclass=228 weight=0.023110772,
2619 1491 1490 eclass=219 weight=0.019710058,
2620 1492 816 eclass=228 weight=0.023110772,
2621 1492 1491 eclass=213 weight=0.002611675,
2622 1493 817 eclass=228 weight=0.023110772,
2623 1493 1492 eclass=205 weight=0.09059653,
2624 1494 818 eclass=228 weight=0.023110772,
2625 1494 1493 eclass=165 weight=8.6512766E-4,
2626 1495 819 eclass=228 weight=0.023110772,
2627 1495 1494 eclass=232 weight=0.0025434282,
2628 1496 893 eclass=228 weight=0.023110772,
2629 1496 1495 eclass=231 weight=0.0034618955,
2630 1496 61 eclass=230 weight=0.21259111,
2631 1497 1231 eclass=237 weight=0.011379737,
2632 1497 63 eclass=236 weight=0.11165838,
2633 1498 1232 eclass=237 weight=0.011379737,
2634 1498 1497 eclass=207 weight=0.01567394,
2635 1499 1233 eclass=237 weight=0.011379737,
2636 1499 1498 eclass=185 weight=0.00320563,
2637 1500 1234 eclass=237 weight=0.011379737,
2638 1500 1499 eclass=166 weight=9.831284E-4,
2639 1501 1235 eclass=237 weight=0.011379737,
2640 1501 1500 eclass=147 weight=0.002864181,
2641 1502 1236 eclass=237 weight=0.011379737,
2642 1502 1501 eclass=129 weight=0.002150967,
2643 1503 1502 eclass=240 weight=0.0032969883,
2644 1503 64 eclass=239 weight=0.12896195,
2645 1504 1236 eclass=240 weight=0.0032969883,
2646 1504 1503 eclass=237 weight=0.011379737,
2647 1505 1237 eclass=240 weight=0.0032969883,
2648 1505 1504 eclass=234 weight=0.0653799,
2649 1506 1505 eclass=242 weight=0.01856325,
2650 1506 65 eclass=241 weight=0.1670174,
2651 1507 1237 eclass=242 weight=0.01856325,
2652 1507 1506 eclass=240 weight=0.0032969883,
2653 1508 1033 eclass=242 weight=0.01856325,
2654 1508 1507 eclass=238 weight=0.0036269946,
2655 1509 903 eclass=242 weight=0.01856325,
2656 1509 1508 eclass=235 weight=0.051311787,
2657 1510 542 eclass=242 weight=0.01856325,
2658 1510 1509 eclass=231 weight=0.0034618955,
2659 1511 543 eclass=242 weight=0.01856325,
2660 1511 1510 eclass=208 weight=0.019740483,
2661 1512 544 eclass=242 weight=0.01856325,
2662 1512 1511 eclass=186 weight=0.006487408,
2663 1513 1238 eclass=242 weight=0.01856325,
2664 1513 1512 eclass=245 weight=0.0023401857,
2665 1514 1513 eclass=244 weight=0.015587726,
2666 1514 66 eclass=243 weight=0.24829444,
2667 1515 1238 eclass=244 weight=0.015587726,
2668 1515 1514 eclass=242 weight=0.01856325,
2669 1515 67 eclass=246 weight=0.32263896,
2670 1516 1244 eclass=248 weight=0.0023055915,
2671 1516 68 eclass=247 weight=0.26749885,
2672 1517 1245 eclass=248 weight=0.0023055915,
2673 1517 1516 eclass=245 weight=0.0023401857,
2674 1518 1246 eclass=248 weight=0.0023055915,
[truncated: 1,936,498 more chars]
